# Supplementary material for: Trends in the Research Into Immune Checkpoint Blockade by Anti-PD1/PDL1 Antibodies in Cancer Immunotherapy: A Bibliometric Study
Source: Front Pharmacol. 2021 Aug 17;12:670900. doi: 10.3389/fphar.2021.670900 (PMC8418110; doi:10.3389/fphar.2021.670900)
Supplement: Supplementary file 2 [file Table2.XLSX]

## Sheet: Sheet1
Rank	Title	Source	Year
1	Impact of Nivolumab versus Docetaxel on Health-Related Quality of Life and Symptoms in Patients with Advanced Squamous Non-Small Cell Lung Cancer: Results from the CheckMate 017 Study	RECK M, J THORAC ONCOL	2018
2	Quality of life in patients with advanced renal cell carcinoma given nivolumab versus everolimus in CheckMate 025: a randomised, open-label, phase 3 trial	CELLA D, LANCET ONCOL	2016
3	Nivolumab versus standard, single-agent therapy of investigator's choice in recurrent or metastatic squamous cell carcinoma of the head and neck (CheckMate 141): health-related quality-of-life results from a randomised, phase 3 trial	HARRINGTON KJ, LANCET ONCOL	2017
4	CheckMate 141: 1-Year Update and Subgroup Analysis of Nivolumab as First-Line Therapy in Patients with Recurrent/Metastatic Head and Neck Cancer	GILLISON ML, ONCOLOGIST	2018
5	Nivolumab vs investigator's choice in recurrent or metastatic squamous cell carcinoma of the head and neck: 2-year long-term survival update of CheckMate 141 with analyses by tumor PD-L1 expression	FERRIS RL,ORAL ONCOL	2018
6	Pembrolizumab versus methotrexate, docetaxel, or cetuximab for recurrent or metastatic head-and-neck squamous cell carcinoma (KEYNOTE-040): a randomised, open-label, phase 3 study	COHEN EEW, LANCET	2019
7	Nivolumab in patients with advanced gastric or gastro-oesophageal junction cancer refractory to, or intolerant of, at least two previous chemotherapy regimens (ONO-4538-12, ATTRACTION-2): a randomised, double-blind, placebo-controlled, phase 3 trial	KANG YK, LANCET	2017
8	Nivolumab Versus Docetaxel in Previously Treated Patients With Advanced Non-Small-Cell Lung Cancer: Two-Year Outcomes From Two Randomized, Open-Label, Phase III Trials (CheckMate 017 and CheckMate 057)	HORN L, J CLIN ONCOL	2017
9	Pembrolizumab versus paclitaxel for previously treated, advanced gastric or gastro-oesophageal junction cancer (KEYNOTE-061): a randomised, open-label, controlled, phase 3 trial	SHITARA K, LANCET	2018
10	Updated Efficacy Analysis Including Secondary Population Results for OAK: A Randomized Phase III Study of Atezolizumab versus Docetaxel in Patients with Previously Treated Advanced Non-Small Cell Lung Cancer	FEHRENBACHER L, J THORAC ONCOL	2018
11	Atezolizumab versus docetaxel in patients with previously treated non-small-cell lung cancer (OAK): a phase 3, open-label, multicentre randomised controlled trial	RITTMEYER A, LANCET	2017
12	Pembrolizumab versus docetaxel for previously treated, PD-L1-positive, advanced non-small-cell lung cancer (KEYNOTE-010): a randomised controlled trial	HERBST RS, LANCET	2016
13	Carboplatin and pemetrexed with or without pembrolizumab for advanced, non-squamous non-small-cell lung cancer: a randomised, phase 2 cohort of the open-label KEYNOTE-021 study	LANGER CJ, LANCET ONCOL	2016
14	Atezolizumab versus docetaxel for patients with previously treated non-small-cell lung cancer (POPLAR): a multicentre, open-label, phase 2 randomised controlled trial	FEHRENBACHER L, LANCET	2016
15	Atezolizumab in Japanese Patients With Previously Treated Advanced Non-Small-Cell Lung Cancer: A Subgroup Analysis of the Phase 3 OAK Study	HIDA T, CLIN LUNG CANCER	2018
16	Clinical activity and molecular correlates of response to atezolizumab alone or in combination with bevacizumab versus sunitinib in renal cell carcinoma	MCDERMOTT DF, NAT MED	2018
17	Nivolumab versus Everolimus in Advanced Renal-Cell Carcinoma	MOTZER RJ, N ENGL J MED	2015
18	Safety and Efficacy of Nivolumab in Patients With Metastatic Renal Cell Carcinoma Treated Beyond Progression: A Subgroup Analysis of a Randomized Clinical Trial	GEORGE S, JAMA ONCOL	2016
19	Nivolumab for Patients With Advanced Melanoma Treated Beyond Progression: Analysis of 2 Phase 3 Clinical Trials	LONG GV,JAMA ONCOL	2017
20	Nivolumab plus ipilimumab or nivolumab alone versus ipilimumab alone in advanced melanoma (CheckMate 067): 4-year outcomes of a multicentre, randomised, phase 3 trial	HODI FS, LANCET ONCOL	2018
21	Health-related quality of life results from the phase III CheckMate 067 study	SCHADENDORF D, EUR J CANCER	2017
22	Combined nivolumab and ipilimumab versus ipilimumab alone in patients with advanced melanoma: 2-year overall survival outcomes in a multicentre, randomised, controlled, phase 2 trial	HODI FS, LANCET ONCOL	2016
23	Pembrolizumab versus investigator-choice chemotherapy for ipilimumab-refractory melanoma (KEYNOTE-002): a randomised, controlled, phase 2 trial	RIBAS A, LANCET ONCOL	2015
24	Anti-programmed-death-receptor-1 treatment with pembrolizumab in ipilimumab-refractory advanced melanoma: a randomised dose-comparison cohort of a phase 1 trial	ROBERT C, LANCET	2014
25	Nivolumab versus chemotherapy in patients with advanced melanoma who progressed after anti-CTLA-4 treatment (CheckMate 037): a randomised, controlled, open-label, phase 3 trial	WEBER JS, LANCET ONCOL	2015
26	Health-related quality of life in the randomised KEYNOTE-002 study of pembrolizumab versus chemotherapy in patients with ipilimumab-refractory melanoma	SCHADENDORF D, EUR J CANCER	2016
27	Health-related quality of life results from the phase III CheckMate 067 study	SCHADENDORF D, EUR J CANCER	2017
28	Health-Related Quality-of-Life Analysis From KEYNOTE-045: A Phase III Study of Pembrolizumab Versus Chemotherapy for Previously Treated Advanced Urothelial Cancer	VAUGHN DJ, J CLIN ONCOL	2018
