# Supplementary material for: Trends in the Research Into Immune Checkpoint Blockade by Anti-PD1/PDL1 Antibodies in Cancer Immunotherapy: A Bibliometric Study
Source: Front Pharmacol. 2021 Aug 17;12:670900. doi: 10.3389/fphar.2021.670900 (PMC8418110; doi:10.3389/fphar.2021.670900)
Supplement: Supplementary file 9 [file Table1.XLSX]

## Sheet: Figure 3A
id	label	x	y	cluster	weight<Links>	weight<Total link strength>	weight<Occurrences>	score<Avg. pub. year>	score<Avg. citations>	score<Avg. norm. citations>
319	activation	-0.8381	-0.0129	1	87	3955	928	2016.63	38.4784	0.8481
421	adenocarcinoma	0.5292	0.7429	3	83	1151	232	2017.74	25.8707	0.8879
563	advanced melanoma	0.7148	-0.6555	2	85	1481	258	2017.36	45.4264	1.1012
593	adverse events	1.0425	-0.7417	2	67	1038	208	2018.27	16.2163	1.0017
1029	anti-pd-1	0.4566	-0.8096	2	86	2326	430	2017.43	46.5326	1.1176
1063	anti-pd-l1 antibody	0.2748	0.3901	3	87	1637	316	2017.2	65.3608	1.3779
1162	antibody	0.1944	-0.2031	2	87	3710	713	2016.98	58.4698	1.1226
1223	antigen	-0.7323	-0.6724	1	83	1269	292	2015.5	56.6849	0.8427
1327	antitumor immunity	-0.3436	-0.6633	1	87	1564	339	2016.17	85.0531	1.3
1369	apoptosis	-0.8878	0.4103	1	82	1076	251	2015.97	38.0996	0.6535
1458	association	0.6504	0.3731	3	85	1598	323	2018.03	18.8978	0.8089
1475	atezolizumab	1.2186	0.3859	2	77	1224	206	2018.64	10.2282	0.9577
1668	b7 family	-0.8312	0.5688	1	84	1363	277	2013.72	137.588	1.1524
1688	b7-h1	-0.5509	0.7631	1	85	3209	622	2014.97	69.4116	0.8466
1980	biomarkers	0.7036	-0.0293	2	85	1279	256	2018.27	9.9102	0.5932
2045	blockade	0.1114	0.0882	1	86	7304	1478	2017.22	49.9391	1.054
2210	breast-cancer	-0.159	0.3598	1	86	1477	343	2017.18	23.1924	0.7594
2362	cancer	-0.0693	-0.1907	1	87	9227	2184	2017.37	32.2102	0.8331
2478	cancer-immunotherapy	-0.1951	-0.6563	1	87	1712	378	2017.25	36.2275	1.0756
2535	carcinoma	-0.1034	0.6191	3	86	3628	739	2017.16	29.3342	0.9241
3104	cells	-0.1115	0.2092	1	82	2480	593	2017.72	26.4216	0.9136
3219	checkpoint blockade	0.0458	-0.4959	2	87	1363	301	2018.01	26.113	1.1435
3307	chemotherapy	0.7561	0.1574	2	87	4701	973	2018.01	35.1562	1.165
3644	clinical-significance	-0.2378	0.8959	3	84	1177	218	2015.9	65.445	0.79
3835	combination	0.051	-0.6873	2	87	1426	303	2017.66	26.6865	1.0497
4264	ctla-4	-0.1195	-0.8718	2	87	1737	319	2016.51	45.3292	0.7896
4267	ctla-4 blockade	0.4084	-0.4281	2	84	1271	269	2017.43	62.1933	2.21
4707	dendritic cells	-0.843	-0.358	1	85	2314	578	2015.81	37.3253	0.7677
4863	differentiation	-1.042	-0.2492	1	81	841	224	2016.88	36.8705	0.8637
5038	docetaxel	1.0532	0.2936	2	86	4306	805	2018.27	28.6435	1.3309
5361	efficacy	0.6381	-0.4644	2	83	1209	247	2018.31	20.5182	0.8683
5860	exhaustion	-0.9664	-0.4545	1	80	950	232	2016.61	49.944	1.168
5908	expression	-0.2957	0.1463	1	87	10838	2543	2017.18	33.7004	0.9184
7001	growth	-0.5255	0.405	1	82	882	216	2017.65	17.2454	0.6416
7981	identification	-0.3264	-0.0329	1	83	866	214	2017.43	28.743	1.0484
8019	ifn-gamma	-0.6407	0.1932	1	86	1281	286	2016.66	24.4161	0.7183
8243	immune checkpoint inhibitors	0.9793	-0.4798	2	81	1292	259	2018.5	8.5946	0.746
8452	immunity	-0.6987	-0.2179	1	86	1771	393	2016.56	33.2926	0.7583
8552	immunohistochemistry	0.4975	0.9447	3	82	1867	366	2017.74	21.8333	0.7218
8684	immunotherapy	0.3004	-0.0699	2	87	13477	2847	2017.52	30.6765	0.8687
8763	in-vivo	-0.8459	-0.5817	1	77	914	248	2015.4	56.0847	0.9662
8874	induction	-0.8999	-0.164	1	83	961	228	2015.78	34.0658	0.818
8931	inflammation	-0.7199	0.0723	1	86	1285	301	2017.14	33.4518	0.825
8984	inhibition	-0.4792	0.0812	1	86	1129	252	2017.43	26.1111	1.0003
9371	ipilimumab	0.6809	-0.8285	2	87	5216	949	2017.61	41.5353	1.177
9687	landscape	0.5379	0.0491	2	81	925	207	2018.25	46.3527	2.3888
10139	lung cancer	0.7469	0.61	3	84	1483	293	2018.03	14.471	0.6517
10165	lung-cancer	0.1435	0.3007	3	87	2220	459	2017.53	24.3377	0.8136
10249	lymphocytes	-0.4565	0.2476	1	85	2524	524	2016.58	42.9733	0.9157
10359	macrophages	-0.8083	0.2277	1	85	1087	235	2017.31	17.4723	0.7087
10590	mechanisms	-0.543	-0.3318	1	83	1110	261	2017.42	27.8697	0.9437
10671	melanoma	0.2126	-0.6801	2	87	5471	1074	2017.38	35.5102	1.0513
10817	metastasis	-0.3681	0.5822	1	85	1225	277	2017.81	20.5307	0.6699
10860	metastatic melanoma	0.2466	-0.9135	2	85	2313	486	2016.62	58.6584	1.2545
10960	microenvironment	-0.3089	0.4196	1	87	1940	410	2017.56	27.0366	0.9385
11015	microsatellite instability	0.3173	0.7895	3	80	732	200	2018.07	39.545	1.1888
11515	multicenter	1.2594	0.1461	2	83	2353	430	2018.32	25.7581	1.5586
11659	mutations	0.5062	0.5269	3	85	1318	318	2017.77	35.827	1.0359
12173	nivolumab	0.8959	-0.1017	2	87	9879	1936	2018.1	26.906	1.115
12399	nsclc	0.8255	0.4518	2	84	1445	271	2018.28	25.2694	1.0042
12588	open-label	1.1218	0.038	2	86	3612	690	2018.18	28.0348	1.498
12988	pathway	-0.5722	0.581	1	86	2288	487	2017.06	34.2402	0.8097
13053	pd-1	-0.1134	-0.3837	1	87	8744	1806	2016.91	35.8383	0.8007
13063	pd-1 blockade	0.3792	-0.2279	2	87	3954	945	2017.97	38.7143	1.4624
13152	pd-l1	0.0904	0.6673	3	87	9619	1996	2017.73	18.3046	0.6429
13172	pd-l1 expression	0.2735	0.6081	3	87	3411	735	2018.09	20.0844	0.8535
13318	pembrolizumab	1.0693	-0.1686	2	87	6492	1231	2018.25	19.7295	1.0352
13966	poor-prognosis	0.0283	0.9291	3	83	1298	260	2017.45	23.8808	0.7014
14294	prognosis	-0.0899	0.7961	3	87	3098	624	2017.64	15.0128	0.5372
14503	programmed death-1	-0.5779	-0.0612	1	85	1157	265	2015.26	54.6528	0.9424
14559	progression	-0.6711	0.4231	1	86	1589	346	2017.74	18.2832	0.7264
14576	proliferation	-0.9817	0.296	1	81	836	204	2016.52	31.6569	0.5663
15002	radiotherapy	0.4044	-0.5839	2	85	1175	243	2017.91	22.251	0.8762
15141	receptor	-0.9879	0.0437	1	87	1987	443	2016.18	35.7652	0.728
15356	regulatory t-cells	-0.3161	-0.2299	1	86	2206	478	2016.36	29.4205	0.6083
15484	resistance	0.0204	-0.0436	1	87	2150	453	2018.11	28.2561	1.2659
15524	responses	-0.5593	-0.6517	1	87	2820	608	2016.48	61.1974	1.177
15743	safety	0.5729	-0.2028	2	87	5295	986	2017.03	76.5629	1.346
16594	squamous-cell carcinoma	0.4493	0.3131	3	81	896	206	2017.88	16.9175	0.8063
16902	suppressor-cells	-0.4655	-0.484	1	84	1112	237	2016.91	33.8861	0.836
16946	survival	0.3271	0.1677	3	87	6495	1370	2017.65	31.8365	0.9354
17229	t-cells	-0.1643	0.0085	1	86	5216	1152	2016.87	46.5677	0.9439
17565	therapy	0.1993	-0.3956	2	87	4905	1094	2017.71	46.2761	1.4023
17825	tolerance	-0.7259	-0.4428	1	85	1090	240	2015.58	57.1042	0.944
18105	trial	0.8972	-0.3385	2	84	1110	233	2017.37	57.1931	1.4109
18330	tumor microenvironment	-0.278	-0.3853	1	87	2014	427	2017.66	18.007	0.693
18477	tumor-infiltrating lymphocytes	0.0816	0.5076	3	87	2801	568	2017.3	28.6514	0.8903
18703	up-regulation	-0.4627	-0.1853	1	84	1017	232	2016.38	41.819	0.7969

## Sheet: Figure 3B
id	label	x	y	cluster	weight<Links>	weight<Total link strength>	weight<Occurrences>	score<Avg. pub. year>	score<Avg. citations>	score<Avg. norm. citations>
4	1st-line treatment	-0.4792	0.4902	1	21	29	5	2017.6	318.8	1.6555
12	adenocarcinoma	-0.8924	0.2582	1	28	40	6	2018.33	131.333	1.0148
19	advanced melanoma	-0.4888	-0.7053	3	24	50	7	2017.43	36.7143	0.1891
37	anti-pd-1	0.1162	0.7534	2	26	39	7	2016.86	287.714	0.3272
38	anti-pd-1 antibody	0.4558	-0.7563	1	15	27	5	2015.4	2320.4	1.0279
44	antibody	0.6043	-0.4998	1	27	40	5	2017.8	134.8	0.7361
54	atezolizumab	0.4219	0.6916	2	28	56	12	2018.82	13.8333	0.1954
65	bevacizumab	-0.1525	0.5228	1	34	59	10	2018.22	194.1	1.5693
71	blockade	0.2845	-0.3686	1	35	75	14	2017.36	857.214	0.7412
83	cancer	0.3251	-0.59	1	40	92	23	2018.35	151.261	0.7506
94	carboplatin	-0.646	0.8106	1	24	42	10	2018.8	167.5	1.7293
95	carcinoma	-0.5266	-0.4268	1	31	50	9	2018.11	59.1111	0.3581
106	cell lung-cancer	-0.3898	0.3734	1	39	89	14	2018.07	72.2143	0.4772
121	chemotherapy	-0.2494	-0.0244	1	58	242	46	2018.13	269.63	0.8597
126	cisplatin	-0.3202	0.6353	1	34	89	18	2018.22	206.111	1.0225
138	combination	-0.611	0.2979	1	35	67	13	2018.23	123.692	0.6804
144	confidence	1.3828	-0.0139	2	13	23	5	2017.2	508.6	0.305
153	criteria	0.857	0.2763	2	26	40	8	2017.12	802.5	1.9756
154	crizotinib	-0.7308	0.4431	1	23	35	6	2018.5	56.1667	1.368
161	dabrafenib	-0.1691	-0.1577	3	22	29	5	2017.2	352	0.6071
174	docetaxel	-0.0683	0.2009	1	58	211	40	2018.28	192.3	0.9404
176	double-blind	-0.2483	-0.4987	1	38	51	9	2018.78	110.333	0.7527
179	durvalumab	-0.5397	0.9393	1	17	27	6	2019.6	6.1667	0.4115
182	efficacy	0.861	-0.3447	2	28	41	7	2018.14	397.571	0.5604
183	egfr	0.0794	0.2774	1	20	28	5	2017.4	288.6	0.4965
206	everolimus	1.051	0.0645	2	24	42	7	2018	17.2857	0.1246
207	expression	0.5142	0.2331	1	29	55	13	2018.23	206.308	1.4329
218	gastric cancer	-0.4251	-0.0384	1	23	34	7	2019.29	14.1429	0.4699
227	gefitinib	-0.8602	0.627	1	17	24	5	2018.6	84	2.2504
234	guidelines	0.9852	-0.108	2	24	37	9	2017.78	96.8889	0.546
239	health-related quality of life	-0.8421	-0.6311	3	30	48	5	2017.2	22.6	0.0799
267	immunotherapy	0.0619	0.5725	2	48	149	30	2018.45	213.1	0.35
284	ipilimumab	0.1553	-0.4501	3	48	140	31	2018.23	264.807	0.6465
290	japanese	1.3128	0.2116	2	19	28	5	2019	5	0.0461
323	melanoma	0.4532	-0.4011	2	40	63	10	2017.6	390.6	0.9745
328	metastatic melanoma	-0.2808	-0.9448	3	27	55	12	2017	469.417	0.8443
340	monotherapy	-0.6787	-0.6365	3	25	37	7	2017.57	130.429	0.7407
343	multicenter	-0.1166	0.3527	1	54	188	33	2018.5	101.121	0.9596
354	nivolumab	0.2546	0.0109	2	68	383	73	2018.27	182.534	0.7908
361	nsclc	0.24	0.5845	2	29	62	13	2018.54	201.538	0.519
366	open-label	0.0235	-0.0386	3	63	249	43	2018.14	246.395	1.2196
373	paclitaxel	-0.7249	0.6093	1	25	39	7	2018.71	177.714	1.9396
379	patient-reported outcomes	-0.8956	-0.2948	3	28	43	5	2017	28.4	0.0886
381	pd-1	0.1604	-0.2186	1	38	82	12	2017.17	350.167	0.3993
382	pd-1 blockade	0.5818	0.4735	2	28	50	10	2017.2	503.5	1.0076
383	pd-l1	-0.448	0.2	1	47	128	23	2018.65	120.87	0.3724
384	pd-l1 expression	0.0367	-0.7696	1	23	32	6	2018.33	132.333	0.6115
388	pembrolizumab	-0.2232	0.1406	3	54	201	35	2018.32	32.4	0.3478
407	phase-3 trial	0.6232	-0.2416	2	21	27	5	2017.4	449.2	1.1105
409	phase-iii	-0.7639	-0.4455	3	26	49	7	2017.71	337.429	1.6962
410	phase-iii trial	-0.0984	-0.6134	1	20	32	6	2016.83	1635.5	2.3237
412	placebo	-0.0962	-0.4404	1	27	34	5	2018.4	122.4	0.6349
451	progression	0.3521	0.3807	2	20	25	5	2018.6	12.4	0.2291
459	qlq-c30	-0.9875	0.0812	3	18	24	5	2019.4	4.6	0.7788
462	quality-of-life	-0.5132	-0.2808	3	33	59	10	2018.11	199.2	0.6161
468	radiotherapy	-0.2965	0.8548	1	19	27	5	2017.4	283.4	1.144
489	renal cell carcinoma	1.2173	-0.1954	2	19	37	7	2018.43	15.7143	0.0852
496	responses	0.7379	0.6411	2	10	20	5	2016	1269	1.5202
499	safety	0.5184	-0.0694	1	48	150	29	2016.93	797.655	0.7778
523	sorafenib	1.1645	-0.0761	2	17	32	8	2018.5	136.25	2.9562
527	squamous-cell carcinoma	-0.5705	0.003	1	23	38	6	2019	10.1667	0.4079
537	supportive care	-0.7156	-0.1767	1	26	35	6	2018	271.333	1.0932
542	survival	0.6853	0.04	2	50	168	42	2017.88	342.31	1.2512
546	symptom burden	-0.9504	-0.0625	3	22	30	5	2018.6	24.6	0.7336
556	therapies	1.2359	0.113	2	16	27	6	2018.67	9.6667	0.2031
557	therapy	0.3156	0.2142	2	50	142	30	2018.07	370.4	1.8194
564	trametinib	-0.5711	-0.8206	3	21	38	7	2017.86	61.7143	0.5644
572	trial	-0.2879	-0.294	3	45	110	21	2018.14	274.095	0.9796
583	untreated melanoma	-0.21	-0.7445	3	34	52	8	2017.12	373.125	1.4615

## Sheet: Figure 3C
id	label	x	y	cluster	weight<Links>	weight<Total link strength>	weight<Occurrences>	score<Avg. pub. year>	score<Avg. citations>	score<Avg. norm. citations>
1	advanced cancer	-0.3627	-0.1734	1	108	236	15	2018.73	15.6	1.4594
2	advanced nsclc	0.9583	0.3639	2	118	583	36	2017.92	19.9167	1.1104
3	advanced nsclc patient	1.1149	0.7946	2	68	200	15	2018	7.0667	0.786
4	adverse effect	0.069	0.683	2	114	372	26	2017.73	9.1538	0.4137
5	aes	-0.4907	0.6293	1	126	626	39	2018.05	21.3846	1.0266
6	age	0.5152	-0.4353	3	120	447	30	2018.53	14.4	1.0151
7	american society	-0.4271	0.0872	1	103	248	15	2018.73	19.4	1.0923
8	association	0.1939	-0.6273	3	109	333	25	2018.92	10.68	1.8151
9	benefit	0.783	-0.1417	2	136	962	70	2018.5	11.5714	0.9611
10	bias	0.2152	-0.459	3	95	221	16	2018.5	12.25	0.7954
11	cancer type	-0.3832	-0.6396	3	94	205	14	2019.36	12.3571	1.764
12	care	0.2689	-0.4677	3	104	247	18	2018.61	13	1.0214
13	cell death protein	-0.6868	-0.3428	1	98	202	14	2018.57	21.4286	1.8048
14	clinical oncology	-0.5102	-0.0138	1	88	170	11	2018.82	25.2727	1.3246
15	clinical outcome	0.1137	-0.0382	3	81	150	12	2019.08	5.8333	1.5006
16	clinicaltrial	-0.555	-0.5488	1	86	148	10	2018.5	13	0.6548
17	clinician	-1.0549	-0.0892	1	102	319	23	2018.17	28.5217	1.578
18	cochrane central register	0.0468	-0.611	3	86	165	12	2018.58	12.0833	0.7863
19	cochrane database	-0.5394	0.0762	1	98	193	15	2018.73	13.7333	1.2987
20	colitis	-1.2188	0.3346	1	96	367	23	2018.39	25.6087	1.289
21	combination therapy	-0.6836	0.0568	1	125	472	33	2018.55	21.0303	1.412
22	comparative efficacy	0.8362	-0.2377	2	85	232	15	2018.73	3.7333	0.9217
23	comprehensive search	-0.253	0.4623	1	73	126	9	2018.22	5.8889	0.2327
24	control	-0.5588	-0.48	1	102	349	30	2017.93	14.0667	1.1595
25	controlled trial	-0.017	0.1431	1	151	1276	96	2018.48	8.0417	0.6235
26	correlation	0.4457	0.1797	3	98	283	22	2018.18	14.3182	1.2017
27	credible interval	0.5928	-0.4579	2	88	203	14	2017.79	8.5714	0.804
28	ctla	-0.3275	-0.0014	1	127	506	36	2018.17	24.0833	1.2212
29	cytotoxic t lymphocyte	-0.513	-0.3442	1	97	258	15	2018.4	22.9333	1.3273
30	data extraction	-0.312	-0.6401	3	113	304	16	2018.5	40.9375	2.7654
31	dcr	0.4912	0.8588	2	81	236	16	2018.75	4.625	0.9669
32	december	-0.3759	-0.3218	3	103	229	18	2018.61	15.7778	1.4073
33	diarrhea	-1.0899	0.2597	1	107	362	23	2018.26	19.7826	1.5709
34	disease control rate	0.4303	0.8561	2	83	227	16	2018.62	4.8125	0.9585
35	docetaxel	0.9409	0.305	2	111	470	30	2017.83	21.7	0.9698
36	effectiveness	0.5585	0.0686	2	106	316	21	2018.14	14.0476	0.9161
37	eligible study	-0.2829	0.3619	1	138	684	53	2017.98	15.5094	0.7871
38	event	-0.3552	0.2946	1	150	1616	114	2018.21	16	1.0674
39	expression	1.0654	0.3036	2	111	459	31	2018.29	14.1935	0.7697
40	fatigue	-0.7383	0.5201	1	102	297	20	2018.15	18.2	1.6215
41	february	-0.1844	-0.4877	3	92	168	10	2018.7	24.4	2.0095
42	first line	1.0365	0.1091	2	88	265	19	2018.63	5.5789	0.6516
43	first line treatment	1.1184	0.1552	2	97	381	24	2018.46	10.125	1.0437
44	grade	-0.4467	0.4997	1	149	1435	104	2018.06	14.25	0.8707
45	grade aes	-0.9399	0.5784	1	78	201	11	2018.09	26.8182	0.9205
46	grade pneumonitis	-0.9138	0.3914	1	90	224	15	2017.53	35.0667	1.3787
47	guideline	-0.0459	-0.3259	3	114	288	22	2018.55	21.7273	1.1776
48	hazard ratio	0.6356	-0.2613	3	142	1256	90	2018.34	14.9667	1.0686
49	head	0.517	-0.2779	2	88	237	16	2018.75	6.8125	0.7103
50	high grade	-0.9317	0.4736	1	94	277	18	2018.22	9.7778	0.56
51	higher incidence	-0.6482	-0.0147	1	84	162	12	2018.42	14.4167	1.1656
52	higher orr	0.7317	0.6154	2	71	175	12	2018	10.9167	0.8067
53	higher risk	-1.2019	0.2474	1	89	346	25	2018.16	17.68	1.0322
54	histology	0.9166	0.1306	2	104	284	19	2018.32	21.5263	1.6406
55	hyperthyroidism	-1.2441	0.1631	1	76	207	12	2018	40.6667	3.0646
56	hypophysitis	-1.2426	0.0133	1	66	170	10	2018	50.6	2.5441
57	hypothyroidism	-1.1257	0.1579	1	100	339	20	2018.05	37.8	2.5604
58	immune checkpoint inhibitors	-0.212	-0.3781	3	112	319	23	2018.83	7.6522	1.5637
59	immune related adverse event	-1.0504	-0.0506	1	109	377	27	2018.7	18.7778	1.9377
60	impact	0.4429	-0.2999	3	114	293	22	2018.55	7.2727	0.7515
61	improvement	0.8244	0.1936	2	93	255	18	2018.11	11.6111	0.4269
62	inception	-0.3336	-0.4968	3	112	286	19	2018.95	12.2632	2.0072
63	incidence	-0.908	0.0654	1	136	1089	77	2018.35	21.6104	1.4055
64	inclusion criterium	0.3392	-0.6706	3	73	118	10	2018.6	5.6	1.4684
65	indirect comparison	0.9479	-0.2933	2	74	155	11	2018.36	10.0909	0.7387
66	intervention	0.283	-0.1859	2	102	222	13	2018.15	17.1538	0.8828
67	ipilimumab	-0.6303	-0.0705	1	141	846	64	2018	22.8281	1.3093
68	irae	-1.0957	0.0534	1	101	306	21	2018.81	14.4762	1.4883
69	lack	0.5345	-0.5483	2	80	174	12	2018.08	10.25	0.5932
70	life	-0.7882	-0.0843	1	97	183	10	2017.8	34.8	1.368
71	lower risk	-1.1238	0.5199	1	66	172	10	2018.1	15.1	0.9555
72	magnitude	0.5323	-0.652	3	72	142	10	2019.1	24.7	2.0931
73	main outcome	-0.4263	-0.6626	3	101	260	15	2018.53	44.4667	3.6348
74	male	0.6002	-0.6743	3	73	141	10	2018.2	8.7	1.1414
75	malignancy	-0.4591	0.358	1	109	272	19	2018.53	18.8947	1.4631
76	man	0.2184	-0.6946	3	81	164	11	2018.45	30.2727	2.7371
77	management	-0.801	-0.0308	1	87	174	14	2018.43	20.1429	1.2689
78	march	-0.0299	-0.731	3	87	156	11	2018.64	26	1.762
79	median	-0.262	-0.3232	3	69	128	11	2018.55	23.7273	2.046
80	mg kg	-0.6036	0.3668	1	82	180	14	2017.36	9.8571	0.5822
81	monotherapy	-0.4743	0.256	1	143	790	55	2018.35	17.3818	1.134
82	month	0.3272	0.0395	3	111	349	27	2018.52	6.8519	0.4719
83	network meta analysis	0.4915	-0.2209	2	129	706	54	2018.35	7.5556	0.5698
84	nma	0.8977	-0.1138	2	88	243	18	2018.89	2.8889	0.4467
85	nsclc	0.5127	0.4661	2	149	1481	100	2018.07	13.47	0.7994
86	nsclc patient	0.6106	0.5491	2	123	521	35	2018.11	7.8286	0.6916
87	number	-0.4235	-0.3558	3	112	301	20	2018.8	18.4	2.1169
88	objective response rate	0.5534	0.6789	2	138	963	67	2018.36	8.5672	0.7227
89	orr	0.5404	0.606	2	138	1107	77	2018.25	7.9481	0.6002
90	overall incidence	-1.1256	-0.0215	1	81	233	20	2018	26.85	1.3792
91	overall survival	0.6761	0.0288	2	149	2358	175	2018.46	11.0629	0.9784
92	p000001	1.1351	0.5652	2	62	150	10	2018	10.3	0.5081
93	p0001	0.3832	0.7226	2	79	182	12	2018.08	13.9167	1.266
94	patients	-0.4835	-0.235	1	120	374	26	2018.69	17.1538	1.0662
95	pd l1 antibody	0.6962	0.8801	2	77	204	15	2017.53	20.2667	0.7955
96	pd l1 expression	1.0185	0.4519	2	111	560	43	2018.16	13.6744	0.7246
97	pd l1 expression level	1.2028	0.3834	2	78	236	14	2018.14	7.7857	0.8479
98	pd l1 therapy	0.4345	0.9372	2	74	189	14	2017.57	20.6429	1.1172
99	pfs	0.7319	0.1563	2	147	1626	117	2018.4	7.8803	0.7508
100	phase	-0.6137	-0.2353	1	112	349	23	2018.61	16	1.6837
101	placebo	-0.6937	-0.4609	1	83	179	14	2018.21	8.0714	0.4413
102	platinum	0.5085	-0.1487	2	95	228	15	2018.87	3.2667	0.9478
103	pneumonitis	-0.808	0.3611	1	120	428	29	2017.9	35.931	1.7524
104	pooled analysis	0.8334	-0.579	3	60	110	10	2018.6	15.3	0.9687
105	pooled hazard ratio	0.7103	0.7936	2	85	226	16	2018.19	7.8125	0.448
106	pooled hr	0.7727	0.5467	2	85	249	17	2018.12	8.1176	0.6685
107	population	0.8343	-0.1542	2	120	471	31	2018.32	24.8065	1.3747
108	preferred reporting item	-0.0641	-0.5143	3	107	277	21	2018.9	10.619	0.879
109	primary endpoint	0.5388	0.1294	2	85	178	13	2018.85	11.9231	1.7769
110	prisma	-0.0908	-0.7511	3	71	143	11	2019.27	0.2727	0.3767
111	programmed cell death protein	-0.6087	0.2709	1	93	164	12	2018.58	17.3333	1.6724
112	programmed death	-0.1407	0.5658	1	111	324	22	2018.23	14.5	0.7205
113	programmed death ligand	0.3952	0.5054	2	91	199	12	2018.58	16.5833	1.0584
114	progression free survival	0.6501	0.1682	2	148	2043	149	2018.38	8.8993	0.8405
115	protein	-0.7313	-0.1782	1	96	229	14	2018.93	22	1.7488
116	pruritus	-1.1711	0.3841	1	78	234	15	2017.8	31.6667	2.0709
117	publication	-0.173	-0.5131	3	97	189	13	2018.62	16.3846	1.4881
118	randomised controlled trial	0.2858	-0.7529	3	78	164	11	2018.45	31.3636	1.8171
119	randomized trial	0.2544	0.3901	2	101	289	22	2017.41	31.3636	1.3801
120	rash	-1.1331	0.3663	1	87	280	17	2017.94	34.6471	1.3598
121	ratio	0.0193	0.0862	3	151	925	69	2018.12	14.2609	0.9903
122	rcc	-0.0856	0.3547	1	77	149	13	2017.69	41.2308	1.9962
123	regard	0.5409	-0.1308	3	79	150	10	2018.2	11.2	0.6745
124	relative efficacy	0.6345	-0.3853	2	80	177	10	2018.4	20.3	1.1126
125	relative risk	-0.6473	0.5889	1	119	511	35	2017.66	20.7429	0.8007
126	relevance	-0.1618	-0.6178	3	105	246	14	2018.43	36.2857	3.5961
127	relevant study	-0.345	-0.0948	1	85	162	13	2018.38	12.9231	0.663
128	reviewer	-0.3311	-0.3637	1	128	392	23	2018.48	24.6957	1.7634
129	risk	-0.5141	0.0845	1	152	1392	103	2018.14	16.0291	0.8737
130	risk ratio	-0.4195	0.3644	1	112	362	26	2018.38	8.6923	0.9215
131	role	0.7849	-0.4711	3	110	379	29	2018.45	17.0345	1.2103
132	scopus	-0.2	-0.4305	3	106	204	15	2018.73	21.2667	2.7657
133	second line treatment	0.8738	0.0622	2	88	222	14	2018.07	27.1429	1.065
134	serious adverse event	-0.0941	-0.2747	1	81	151	10	2018.2	11.3	0.9736
135	sex	0.6236	-0.5031	3	92	191	14	2018.29	30.4286	2.2783
136	significant improvement	-0.0192	0.8133	2	89	218	12	2017.75	12.3333	0.5714
137	similar result	0.1946	-0.2878	3	67	125	11	2018.55	7.6364	0.8368
138	small cell lung cancer	0.4972	0.3998	2	150	1505	105	2018.1	18.2857	1.0003
139	smoker	1.0399	0.1488	2	74	174	12	2018.17	9.0833	0.5743
140	solid tumor	-0.703	0.0873	1	123	423	33	2018.21	17.2121	1.1119
141	standard	0.0471	-0.4081	3	104	220	15	2018.67	12.5333	1.5196
142	subgroup	0.4641	-0.0847	2	135	608	41	2018.49	17.5366	1.0629
143	survival	0.7097	-0.4035	3	128	647	48	2018.31	12.25	1.0133
144	survival benefit	0.935	-0.2548	2	110	404	28	2018.46	15.6071	1.149
145	targeted therapy	0.4392	-0.6881	3	90	234	19	2018.37	16.7895	0.9647
146	time	0.0318	-0.4789	3	115	312	23	2018.57	15.8261	1.2859
147	toxicity	-0.638	0.306	1	133	639	45	2017.84	22.5111	0.984
148	tremelimumab	-0.9088	0.144	1	59	119	11	2016.45	52.4545	1.9684
149	trend	0.7616	-0.0608	3	75	162	14	2018.36	15.5	0.8144
150	tumor type	-0.7805	-0.2867	1	98	312	23	2018.35	21.2609	1.0324
151	use	-0.6304	-0.1144	1	138	732	54	2018.26	17.3704	1.024
152	value	0.4027	-0.0852	3	130	466	35	2018.34	10.1143	1.3555
153	year	0.2849	-0.4291	3	133	563	39	2018.41	13.5641	0.8867

## Sheet: Figure 4
id	label	x	y	cluster	weight<Links>	weight<Total link strength>	weight<Citations>
299	antonia sj, 2016, lancet oncol, v17, p883, doi 10.1016/s1470-2045(16)30098-5	-0.1739	-0.4994	1	43	423	33
498	begg cb, 1994, biometrics, v50, p1088, doi 10.2307/2533446	0.061	-0.1657	3	43	442	40
516	bellmunt j, 2017, new engl j med, v376, p1015, doi 10.1056/nejmoa1613683	0.2874	0.1376	3	43	862	68
637	borghaei h, 2015, new engl j med, v373, p1627, doi 10.1056/nejmoa1507643	0.323	0.5722	2	43	1881	162
673	brahmer j, 2015, new engl j med, v373, p123, doi 10.1056/nejmoa1504627	0.1713	0.5707	2	43	1988	172
681	brahmer jr, 2012, new engl j med, v366, p2455, doi 10.1056/nejmoa1200694	-0.9218	0.3851	1	42	356	31
862	carbone dp, 2017, new engl j med, v376, p2415, doi 10.1056/nejmoa1613493	0.9068	0.0988	2	43	830	67
1310	dersimonian r, 1986, control clin trials, v7, p177, doi 10.1016/0197-2456(86)90046-2	-0.1363	0.195	3	43	568	54
1451	egger m, 1997, bmj-brit med j, v315, p629, doi 10.1136/bmj.315.7109.629	0.2266	-0.0455	3	43	510	52
1610	fehrenbacher l, 2016, lancet, v387, p1837, doi 10.1016/s0140-6736(16)00587-0	0.4643	0.6728	2	43	1322	110
1634	ferris rl, 2016, new engl j med, v375, p1856, doi 10.1056/nejmoa1602252	0.0142	0.0497	3	43	1028	67
1782	gandhi l, 2018, new engl j med, v378, p2078, doi 10.1056/nejmoa1801005	1.0729	-0.3393	2	43	651	59
1810	garon eb, 2015, new engl j med, v372, p2018, doi 10.1056/nejmoa1501824	-0.2485	0.875	4	43	723	64
1952	govindan r, 2017, j clin oncol, v35, p3449, doi 10.1200/jco.2016.71.7629	0.6768	-0.612	2	42	496	34
2184	hellmann md, 2018, new engl j med, v378, p2093, doi 10.1056/nejmoa1801946	0.8831	-0.2497	2	42	493	46
2212	herbst rs, 2016, lancet, v387, p1540, doi 10.1016/s0140-6736(15)01281-7	0.4823	0.4013	2	43	1773	148
2246	higgins jpt, 2003, brit med j, v327, p557, doi 10.1136/bmj.327.7414.557	0.1102	-0.3323	3	43	807	67
2249	higgins jpt, 2011, bmj-brit med j, v343, doi 10.1136/bmj.d5928	0.6721	-0.0806	2	42	616	64
2276	hodi fs, 2010, new engl j med, v363, p711, doi 10.1056/nejmoa1003466	-0.7192	-0.4133	1	43	1015	87
2281	hodi fs, 2016, lancet oncol, v17, p1558, doi 10.1016/s1470-2045(16)30366-7	-0.2318	-0.7244	1	43	573	45
2469	jadad ar, 1996, control clin trials, v17, p1, doi 10.1016/0197-2456(95)00134-4	-0.3309	0.049	3	42	517	43
2917	kwon ed, 2014, lancet oncol, v15, p700, doi 10.1016/s1470-2045(14)70189-5	-0.5072	-0.669	1	42	482	31
2949	langer cj, 2016, lancet oncol, v17, p1497, doi 10.1016/s1470-2045(16)30498-3	0.6106	-0.3267	2	43	720	52
3278	lynch tj, 2012, j clin oncol, v30, p2046, doi 10.1200/jco.2011.38.4032	0.1478	-0.6325	1	43	548	40
3578	moher d, 2010, int j surg, v8, p336, doi 10.1016/j.ijsu.2010.02.007	-0.1465	-0.2587	1	43	482	46
3643	motzer rj, 2015, new engl j med, v373, p1803, doi 10.1056/nejmoa1510665	-0.3263	0.3869	3	43	1101	85
3947	pardoll dm, 2012, nat rev cancer, v12, p252, doi 10.1038/nrc3239	0.0829	0.4208	2	43	737	67
4007	paz-ares l, 2018, new engl j med, v379, p2040, doi 10.1056/nejmoa1810865	1.0079	-0.4251	2	43	446	38
4144	postow ma, 2015, new engl j med, v372, p2006, doi 10.1056/nejmoa1414428	-1.0346	-0.1941	1	43	740	60
4285	reck m, 2016, new engl j med, v375, p1823, doi 10.1056/nejmoa1606774	0.6533	0.2112	2	43	1457	120
4336	ribas a, 2013, j clin oncol, v31, p616, doi 10.1200/jco.2012.44.6112	-0.7339	-0.5602	1	43	696	50
4342	ribas a, 2015, lancet oncol, v16, p908, doi 10.1016/s1470-2045(15)00083-2	-0.7947	0.1019	1	43	1104	81
4390	rittmeyer a, 2017, lancet, v389, p255, doi 10.1016/s0140-6736(16)32517-x	0.8378	0.3047	2	43	1210	104
4404	rizvi na, 2015, lancet oncol, v16, p257, doi 10.1016/s1470-2045(15)70054-9	-0.5209	0.8376	4	43	467	41
4406	rizvi na, 2015, science, v348, p124, doi 10.1126/science.aaa1348	0.9315	0.57	2	43	317	34
4414	robert c, 2011, new engl j med, v364, p2517, doi 10.1056/nejmoa1104621	-0.6515	-0.6547	1	43	835	70
4421	robert c, 2015, new engl j med, v372, p2521, doi 10.1056/nejmoa1503093	-0.9719	0.0364	1	43	1074	86
4423	robert c, 2015, new engl j med, v372, p320, doi 10.1056/nejmoa1412082	-0.6528	-0.0739	1	43	1480	120
4461	rosenberg je, 2016, lancet, v387, p1909, doi 10.1016/s0140-6736(16)00561-4	-0.2362	0.7272	3	43	354	31
4919	socinski ma, 2018, new engl j med, v378, p2288, doi 10.1056/nejmoa1716948	1.1448	-0.2428	2	43	447	39
5306	topalian sl, 2012, new engl j med, v366, p2443, doi 10.1056/nejmoa1200690	-0.5947	0.5043	1	43	820	75
5400	valsecchi me, 2015, new engl j med, v373, p1270, doi [10.1056/nejmc1509660 10.1056/nejmoa1504030]	-0.8775	-0.122	1	43	899	71
5616	weber js, 2015, lancet oncol, v16, p375, doi 10.1016/s1470-2045(15)70076-8	-0.8741	0.2099	1	43	1186	92
5726	wolchok jd, 2017, new engl j med, v377, p1345, doi 10.1056/nejmoa1709684	-0.0837	-0.696	1	43	392	39

## Sheet: Figure 5A
id	label	x	y	cluster	weight<Links>	weight<Total link strength>	weight<Documents>	weight<Citations>	weight<Norm. citations>	score<Avg. pub. year>	score<Avg. citations>	score<Avg. norm. citations>
1291	anders, robert a.	-0.0672	0.7433	2	55	57093	26	4536	74.7609	2016.38	174.462	2.8754
1929	ascierto, paolo a.	-0.2868	-0.8125	1	55	40680	28	2416	63.7476	2016.75	86.2857	2.2767
4962	brahmer, julie r.	0.166	-0.1171	2	55	52516	26	8968	167.756	2016	344.923	6.4522
7650	chen, lieping	-0.5056	0.7822	2	55	58225	42	7438	115.73	2013.55	177.095	2.7555
8733	choueiri, toni k.	-0.2256	0.2206	2	55	33184	26	1141	37.1504	2017	43.8846	1.4289
12221	dong, haidong	-0.4185	0.8809	2	55	55590	47	2684	44.8841	2014.02	57.1064	0.955
12450	drake, charles g.	-0.4511	0.4383	2	55	73808	37	6726	101.004	2014.97	181.784	2.7299
15112	freeman, gordon j.	-0.2267	0.4829	2	55	110240	81	9476	181.528	2015.68	116.988	2.2411
15743	gajewski, thomas f.	-0.7027	-0.29	1	55	40094	28	4914	124.503	2015.96	175.5	4.4465
16307	gatalica, zoran	0.4714	0.5159	3	55	28918	28	962	40.5546	2017.04	34.3571	1.4484
18283	gulley, james l.	0.3406	-0.3643	4	55	35596	27	1219	51.7878	2017.26	45.1481	1.9181
20158	hellmann, matthew d.	0.4654	-0.6143	3	55	49032	31	5202	149.412	2017.83	167.806	4.8197
20295	herbst, roy s.	0.6752	0.1741	3	55	48883	26	5795	115.42	2017.85	222.885	4.4392
20845	hodi, f. stephen	-0.3176	-0.3022	1	55	134531	69	12175	215.87	2016.38	176.449	3.1285
23969	jiang, tao	0.9318	-0.3036	3	55	34702	26	276	21.9694	2018.54	10.6154	0.845
24330	johnson, douglas b.	-0.2264	-0.7027	1	55	49718	30	1800	47.221	2017.3	60	1.574
25763	keam, bhumsuk	0.5751	0.0294	3	55	42160	25	615	25.5324	2017.72	24.6	1.0213
27664	korman, alan j.	-0.8168	0.1417	2	55	43450	25	6080	74.6316	2015.36	243.2	2.9853
28594	kwon, eugene d.	-0.6244	1.0078	2	55	27565	29	2868	24.4755	2010.03	98.8966	0.844
30506	li, jing	0.1905	0.6652	2	55	24628	28	469	19.3386	2017.68	16.75	0.6907
32810	long, georgina v.	-0.755	-0.561	1	55	60967	34	4384	111.582	2017.32	128.941	3.2818
34036	maehara, yoshihiko	1.1544	0.1272	3	55	74984	39	624	24.2829	2017.46	16	0.6226
34618	marabelle, aurelien	0.0932	-0.7496	1	55	38599	28	1054	62.0401	2017.81	37.6429	2.2157
35654	mcdermott, david f.	-0.6579	0.1701	2	55	44209	26	6053	90.4409	2016.08	232.808	3.4785
36014	melero, ignacio	-0.3539	0.06	1	55	30076	27	1796	87.3808	2016.85	66.5185	3.2363
36193	menzies, alexander m.	-0.8852	-0.5401	1	55	36112	25	923	41.4037	2017.54	36.92	1.6561
40004	oda, yoshinao	1.0938	0.185	3	55	78217	43	623	26.2199	2017.56	14.4884	0.6098
40812	ott, patrick a.	-0.1053	-0.7867	1	55	65182	35	4710	132.946	2017	134.571	3.7985
41445	pardoll, drew m.	-0.5116	0.5849	2	55	77829	45	11074	143.707	2015.26	246.089	3.1935
43302	postow, michael a.	-0.5991	-0.7184	1	55	52026	25	6564	114.322	2016.76	262.56	4.5729
45010	ribas, antoni	-0.4172	-0.5789	1	55	74728	39	9277	191.358	2016.77	237.872	4.9066
45193	rimm, david l.	0.3853	0.4197	3	55	69296	36	2369	77.7864	2017.49	65.8056	2.1607
45327	robert, caroline	-0.4487	-0.8221	1	55	59097	31	7622	141.148	2017	245.871	4.5532
45435	rodig, scott j.	0.0026	0.4064	2	55	44693	31	4457	71.648	2016.23	143.774	2.3112
47555	schlom, jeffrey	0.199	0.0604	4	55	40117	30	921	28.952	2017.13	30.7	0.9651
47966	scolyer, richard a.	-0.851	-0.163	1	55	48133	30	1039	50.5608	2017.6	34.6333	1.6854
48613	sharma, padmanee	-0.0483	-0.4785	1	55	47183	29	2792	90.9108	2017.31	96.2759	3.1349
48637	sharpe, arlene h.	-0.6735	0.4822	2	55	37623	28	3745	74.421	2014.89	133.75	2.6579
50048	smyth, mark j.	-0.5218	-0.1905	1	55	36170	34	2140	39.1768	2016.32	62.9412	1.1523
50466	soria, jean-charles	0.2378	-0.6225	1	55	47690	30	3656	94.5331	2017.2	121.867	3.1511
52114	sznol, mario	-0.6501	-0.0139	1	55	57831	32	6744	123.617	2016.19	210.75	3.863
52270	takada, kazuki	1.2981	0.0138	3	55	63449	32	372	16.7692	2017.71	11.625	0.524
52363	takamori, shinkichi	1.2802	-0.0817	3	55	57644	28	373	14.4319	2017.59	13.3214	0.5154
53066	taube, janis m.	-0.1699	0.6268	2	55	88586	44	8761	127.697	2016.27	199.114	2.9022
54150	toyokawa, gouji	1.273	-0.1735	3	55	62452	31	393	16.8135	2017.6	12.6774	0.5424
56685	wang, chao	-0.1881	-0.1277	1	55	21786	28	1117	53.9281	2018.12	39.8929	1.926
56979	wang, jing	0.3496	0.2364	3	55	29802	33	968	56.5837	2017.76	29.3333	1.7147
58715	wistuba, ignacio i.	0.5235	-0.0813	3	55	38278	25	1332	52.4985	2017.76	53.28	2.0999
58766	wolchok, jedd d.	-0.5889	-0.4805	1	55	101120	56	12559	214.291	2016.51	224.268	3.8266
60028	xu, haiying	-0.1561	0.8394	2	55	50279	25	4107	60.6337	2015.44	164.28	2.4253
60392	yagita, hideo	-0.7806	0.3167	2	55	50453	43	4375	53.2048	2013.77	101.744	1.2373
63088	zhang, jing	0.1981	0.3755	2	55	17138	27	132	12.9331	2018.2	4.8889	0.479
63147	zhang, li	0.6519	0.4104	3	55	47402	45	1224	33.0569	2017.69	27.2	0.7346
63386	zhang, wei	0.6241	-0.2723	3	55	24680	32	250	23.5749	2018.65	7.8125	0.7367
64215	zhou, caicun	0.9406	-0.1082	3	55	42986	27	245	24.9539	2018.59	9.0741	0.9242
64854	zippelius, alfred	0.1105	-0.34	1	55	39868	26	949	34.8854	2017	36.5	1.3417

## Sheet: Figure 5B
id	label	x	y	cluster	weight<Links>	weight<Total link strength>	weight<Documents>	weight<Citations>	weight<Norm. citations>	score<Avg. pub. year>	score<Avg. citations>	score<Avg. norm. citations>
19	ahn, myung-ju	-0.3365	-0.158	1	176	6330	5	2594	11.6721	2018.4	518.8	2.3344
43	antonia, scott j.	0.1095	-0.1359	1	175	3532	4	406	5.4618	2019	101.5	1.3655
44	arance, ana	1.2325	-0.2382	2	171	4863	4	2951	6.8887	2017.5	737.75	1.7222
51	ascierto, paolo a.	0.8112	-0.0697	2	174	2829	3	75	3.1845	2018.67	25	1.0615
58	atkinson, victoria	0.6347	-0.0524	2	172	2457	3	251	2.963	2018	83.6667	0.9877
66	baas, paul	-0.2665	-0.2602	1	172	3080	3	6187	6.099	2016.67	2062.33	2.033
73	bai, li-yuan	-0.617	0.6971	4	175	4324	3	435	4.0209	2019	145	1.3403
82	ballinger, marcus	-0.9563	-0.5049	1	176	6761	6	2654	9.322	2017.5	442.333	1.5537
87	bang, yung-jue	-0.6172	0.5822	4	176	2885	4	197	2.0367	2019	49.25	0.5092
90	barlesi, fabrice	-0.7919	-0.4551	1	176	7419	6	1639	12.3532	2018.17	273.167	2.0589
109	berghorn, elmer	0.5217	0.3363	3	174	2871	3	284	0.4157	2016.33	94.6667	0.1386
119	blank, christian	1.0697	-0.411	2	167	5102	4	429	2.1605	2017	107.25	0.5401
120	blank, christian u.	0.9721	-0.1539	2	173	3032	3	2673	3.7542	2017.33	891	1.2514
126	blumenschein, george, jr.	-0.0795	0.6385	3	175	6560	5	226	1.9405	2018.4	45.2	0.3881
130	boku, narikazu	-0.632	0.7564	4	175	4929	4	439	4.2019	2019	109.75	1.0505
139	borghaei, hossein	-0.1078	-0.4066	1	175	4863	4	1092	5.0881	2017.5	273	1.272
149	brahmer, julie r.	-0.0104	-0.4142	1	176	5924	4	3498	10.9921	2017.25	874.5	2.748
172	burke, thomas	-0.2397	-0.628	1	175	2114	3	9	3.2723	2019.67	3	1.0908
175	caglevic, christian	0.3304	0.0315	2	176	3899	3	263	4.1818	2018.33	87.6667	1.3939
187	carlino, matteo s.	0.9611	-0.3628	2	175	6497	5	2974	7.088	2017.6	594.8	1.4176
204	chao, yee	-0.4993	0.6406	4	176	5166	5	449	10.3845	2019.4	89.8	2.0769
210	chen, jen-shi	-0.5352	0.7283	4	175	4324	3	435	4.0209	2019	145	1.3403
212	chen, li-tzong	-0.5723	0.7665	4	175	4324	3	435	4.0209	2019	145	1.3403
230	chin, keisho	-0.5733	0.5697	4	175	5389	4	452	4.7901	2019	113	1.1975
231	chmielowski, bartosz	0.8228	-0.1135	2	173	3086	3	1193	2.069	2016.33	397.667	0.6897
232	cho, byoung chul	-0.5138	-0.0234	1	175	3541	6	247	12.4044	2019.33	41.1667	2.0674
234	cho, jae yong	-0.6031	0.722	4	175	4324	3	435	4.0209	2019	145	1.3403
237	choueiri, toni k.	0.2763	0.4356	3	144	785	3	25	0.2167	2019	8.3333	0.0722
262	colevas, a. dimitrios	-0.1347	0.608	3	175	5797	5	239	2.0166	2018.2	47.8	0.4033
286	csoszi, tibor	-0.2299	-0.5609	1	175	4024	3	3105	8.9836	2017.33	1035	2.9945
288	cuffe, sinead	-0.2407	-0.5319	1	175	4024	3	3105	8.9836	2017.33	1035	2.9945
298	daniel, davey	-0.6331	-0.3803	1	167	1818	3	65	4.1691	2019.33	21.6667	1.3897
304	daud, adil	0.9533	-0.2873	2	176	10772	8	4164	6.9407	2016.75	520.5	0.8676
308	de castro, gilberto, jr.	-0.39	-0.1787	1	176	3876	3	2430	4.2513	2018	810	1.4171
313	de marinis, filippo	-0.9133	-0.3838	1	173	3627	3	1539	8.2673	2017.67	513	2.7558
334	derosa, michael	-0.2104	0.1918	3	175	4609	5	257	1.6724	2017.8	51.4	0.3345
352	doan, justin	0.2673	0.4099	3	152	1428	3	152	1.9512	2017.67	50.6667	0.6504
366	dummer, reinhard	1.0949	-0.0727	2	174	6343	6	429	4.9839	2017.33	71.5	0.8307
372	ebbinghaus, scot	1.0432	-0.3663	2	176	6691	5	2961	3.3756	2016.6	592.2	0.6751
394	escudier, bernard	0.2873	0.3941	3	174	1837	4	116	2.6077	2018.67	29	0.6519
396	eto, masatoshi	0.2624	0.5459	3	165	1964	3	24	0.2832	2018.67	8	0.0944
398	even, caroline	-0.0754	0.4825	3	176	5530	5	267	3.2836	2018.2	53.4	0.6567
414	fayette, jerome	-0.0405	0.5691	3	176	7953	7	273	3.5551	2018.43	39	0.5079
418	fehrenbacher, louis	-1.0246	-0.4026	1	166	3854	3	1208	1.8607	2017.33	402.667	0.6202
420	felip, enriqueta	-0.366	-0.4744	1	176	5334	5	2435	4.8868	2018.6	487	0.9774
426	ferris, robert l.	-0.1186	0.6489	3	175	8502	7	263	2.1794	2018.14	37.5714	0.3113
427	ferrucci, pier francesco	1.1823	-0.0626	2	149	2620	3	282	3.3028	2018	94	1.1009
463	fukasawa, satoshi	0.0178	0.3344	3	174	2801	3	24	0.2832	2018.67	8	0.0944
465	fulop, andrea	-0.2236	-0.5852	1	175	4024	3	3105	8.9836	2017.33	1035	2.9945
470	gadgeel, shirish m.	-0.7496	-0.5466	1	172	5010	4	2122	8.5856	2017.25	530.5	2.1464
476	gandara, david r.	-1.0057	-0.419	1	166	4081	3	1483	7.7819	2017.67	494.333	2.594
478	gandhi, leena	-0.5073	-0.5973	1	171	2971	3	699	3.0796	2017.67	233	1.0265
487	garon, edward b.	-0.2877	-0.4852	1	176	4726	4	2429	4.6153	2018.5	607.25	1.1538
498	george, saby	0.3647	0.3419	3	174	3618	4	759	2.5244	2016.75	189.75	0.6311
518	gillison, maura l.	-0.1267	0.6944	3	175	6991	6	240	2.0619	2018.33	40	0.3436
536	gonzalez, rene	1.193	-0.0915	2	155	3991	4	327	3.4927	2017.75	81.75	0.8732
539	gottfried, maya	-0.2019	-0.5963	1	175	4024	3	3105	8.9836	2017.33	1035	2.9945
557	grob, jean-jacques	1.0704	-0.1353	2	175	6648	6	721	8.035	2017.83	120.167	1.3392
560	gruenwald, viktor	0.0797	0.3678	3	175	3371	3	253	2.4425	2017.33	84.3333	0.8142
562	gubens, matthew	-0.4332	-0.5983	1	172	4244	4	722	4.1203	2018	180.5	1.0301
565	guigay, joel	-0.1054	0.6962	3	175	6991	6	240	2.0619	2018.33	40	0.3436
577	haddad, robert	-0.1577	0.6015	3	175	5797	5	239	2.0166	2018.2	47.8	0.4033
581	hamamoto, yasuo	-0.5885	0.5638	4	175	5389	4	452	4.7901	2019	113	1.1975
582	hamid, omid	1.1666	-0.2046	2	175	7678	6	4033	5.8053	2016.33	672.167	0.9675
583	hammers, hans j.	0.3728	0.3491	3	174	3618	4	759	2.5244	2016.75	189.75	0.6311
585	han, ji-youn	-0.6721	-0.3644	1	176	5541	4	2462	3.6141	2017.75	615.5	0.9035
595	harrington, kevin j.	-0.2595	0.4095	3	176	9253	8	414	9.9352	2018.5	51.75	1.2419
607	he, pei	-0.9505	-0.5224	1	176	6761	6	2654	9.322	2017.5	442.333	1.5537
614	hellmann, matthew d.	0.1422	-0.2241	1	176	4036	3	420	4.8674	2018.67	140	1.6225
622	hida, toyoaki	-1.0059	-0.5043	1	156	3390	3	1483	7.7819	2017.67	494.333	2.594
629	hodi, f. stephen	0.9809	0.0064	2	175	9186	7	3218	2.9717	2016	459.714	0.4245
638	horak, christine	1.0613	0.036	2	167	5235	4	2149	2.3047	2016.25	537.25	0.5762
640	horn, l.	-0.5476	-0.4677	1	173	1639	3	357	3.252	2018.33	119	1.084
641	horn, leora	-0.0749	-0.2834	1	176	2215	3	46	3.7186	2019.33	15.3333	1.2395
643	hotta, katsuyuki	-0.2173	-0.533	1	175	4024	3	3105	8.9836	2017.33	1035	2.9945
652	hui, rina	-0.3451	-0.542	1	176	6874	8	3141	13.4776	2018.75	392.625	1.6847
667	ibrahim, nageatte	0.9994	-0.3532	2	176	8478	7	3017	6.2642	2017.43	431	0.8949
692	jayaprakash, vijayvel	-0.0479	0.7553	3	165	3348	3	114	1.2076	2018.67	38	0.4025
696	jiang, joel	0.8413	0.132	2	172	4429	4	868	2.7511	2016.5	217	0.6878
720	kang, s. peter	0.4366	0.1264	2	176	3990	3	1276	2.6639	2016	425.333	0.888
724	kang, yoon-koo	-0.5057	0.7733	4	175	4324	3	435	4.0209	2019	145	1.3403
731	kasper, stefan	-0.1617	0.516	3	175	4778	4	235	1.8356	2018	58.75	0.4589
733	kato, ken	-0.6141	0.5541	4	175	5743	5	457	5.0164	2019	91.4	1.0033
754	kim, dong-wan	-0.2687	-0.3728	1	176	2843	3	2424	3.9798	2018	808	1.3266
758	kim, jong gwang	-0.5136	0.7511	4	175	4324	3	435	4.0209	2019	145	1.3403
766	kimura, go	0.2498	0.5577	3	167	2002	3	24	0.2832	2018.67	8	0.0944
771	kiyota, naomi	-0.1877	0.6247	3	175	6268	5	254	1.7722	2017.8	50.8	0.3544
794	kowalski, dariusz m.	-0.8835	-0.4115	1	169	3720	3	1687	17.4517	2018	562.333	5.8172
796	kowanetz, marcin	-0.9506	-0.5933	1	171	5534	5	2760	15.289	2017.8	552	3.0578
827	langer, corey j.	-0.4856	-0.6271	1	171	2971	3	699	3.0796	2017.67	233	1.0265
832	larkin, james	0.9085	-0.1014	2	176	9176	8	3325	8.5573	2017.5	415.625	1.0697
861	lee, keun-wook	-0.6581	0.7254	4	175	5198	5	439	4.2019	2019.2	87.8	0.8404
862	lee, ki hyeong	-0.4287	-0.2312	1	162	1533	3	25	2.3591	2019.33	8.3333	0.7864
884	li, li	-0.0973	0.8171	3	166	4802	5	132	1.5099	2018.6	26.4	0.302
894	licitra, lisa	-0.1894	0.4901	3	176	8183	7	389	8.804	2018.43	55.5714	1.2577
923	long, georgina v.	0.7994	-0.2465	2	176	8484	7	3163	6.202	2017.29	451.857	0.886
934	lorigan, paul	1.1034	-0.238	2	174	5582	4	3007	5.4718	2017.25	751.75	1.368
937	lotem, michal	1.207	-0.2686	2	173	4657	4	2925	5.7122	2017.5	731.25	1.428
941	lubiniecki, gregory m.	-0.2923	-0.4	1	176	8031	6	5636	17.805	2017.67	939.333	2.9675
947	lynch, mark	-0.141	0.559	3	175	7318	6	262	2.1342	2018	43.6667	0.3557
972	marquez-rodas, ivan	0.7571	-0.0225	2	175	2782	3	301	3.3598	2018	100.333	1.1199
978	matheny, christina	-0.9006	-0.494	1	175	3755	3	66	0.572	2018	22	0.1907
984	mazieres, julien	-0.7639	-0.4583	1	175	3645	4	1216	6.3247	2018.25	304	1.5812
995	mcdermott, david f.	0.669	0.2271	3	175	3884	5	1029	1.3469	2016.75	205.8	0.2694
1000	mcneil, catriona	0.9084	-0.2206	2	172	4358	3	2909	3.1419	2016.33	969.667	1.0473
1017	meyer, nicolas	1.1263	0.0094	2	171	3212	3	1908	2.3122	2016.67	636	0.7707
1024	minashi, keiko	-0.545	0.7537	4	175	4324	3	435	4.0209	2019	145	1.3403
1041	monga, manish	-0.1999	0.4312	3	175	4193	3	145	0.7908	2017.33	48.3333	0.2636
1054	moro-sibilot, denis	-0.6772	-0.6322	1	146	1487	3	142	6.4253	2019	47.3333	2.1418
1057	mortier, laurent	1.1192	-0.2137	2	176	4898	4	2924	5.667	2017.5	731	1.4167
1058	motzer, robert j.	0.3266	0.4382	3	175	5965	10	886	3.2071	2017.78	88.6	0.3207
1064	muro, kei	-0.5224	0.6176	4	176	5718	4	623	5.6504	2018.75	155.75	1.4126
1083	neyns, bart	1.1003	-0.2592	2	174	5582	4	3007	5.4718	2017.25	751.75	1.368
1091	nishio, makoto	-0.6621	-0.5153	1	165	1979	3	99	4.4796	2019	33	1.4932
1100	o'brien, mary	-0.2013	-0.5529	1	175	4024	3	3105	8.9836	2017.33	1035	2.9945
1108	oh, do-youn	-0.453	0.6491	4	175	4835	4	446	4.5186	2019	111.5	1.1297
1109	oh, sang cheul	-0.5474	0.7814	4	175	4324	3	435	4.0209	2019	145	1.3403
1121	ott, patrick a.	0.8446	0.0314	2	172	3213	3	1887	2.9992	2017	629	0.9997
1128	oya, mototsugu	0.2798	0.5856	3	167	2262	4	24	0.2832	2019	6	0.0708
1129	ozguroglu, mustafa	-0.5109	0.0737	1	176	3743	5	270	4.0802	2018.8	54	0.816
1140	park, keunchil	-0.9343	-0.3552	1	173	6242	5	2702	9.738	2017.4	540.4	1.9476
1149	patnaik, amita	-0.068	-0.5031	1	175	5784	5	1781	5.1203	2017.2	356.2	1.0241
1152	pavlick, anna c.	1.3267	-0.0867	2	159	3504	3	1929	1.4161	2016	643	0.472
1154	paz-ares, luis	-0.3696	-0.3157	1	175	2270	4	3771	6.1649	2018.5	942.75	1.5412
1158	peled, nir	-0.2559	-0.6494	1	175	4701	4	3106	9.4381	2018	776.5	2.3595
1159	pellissier, james	0.1052	-0.3877	1	173	1033	3	36	0.2643	2017.67	12	0.0881
1169	petrella, teresa m.	1.1191	-0.3634	2	170	3554	3	390	3.4382	2017.67	130	1.1461
1178	pietanza, m. catherine	-0.2829	-0.6235	1	176	2696	3	116	5.6582	2019.33	38.6667	1.8861
1183	piperdi, bilal	-0.4424	-0.5539	1	176	2550	3	35	4.0395	2019.33	11.6667	1.3465
1186	planchard, david	-0.4304	-0.2699	1	166	1169	3	134	3.5901	2018.33	44.6667	1.1967
1187	plimack, elizabeth r.	0.3699	0.3001	3	173	3013	3	720	0.7597	2016	240	0.2532
1201	postow, michael a.	1.0111	-0.0978	2	176	5905	5	2970	2.3312	2016	594	0.4662
1205	powles, thomas	-0.1395	0.0777	3	175	1377	3	295	2.5569	2018.5	98.3333	0.8523
1232	rao, suman	-0.195	-0.5754	1	175	4024	3	3105	8.9836	2017.33	1035	2.9945
1237	ready, neal e.	0.3074	-0.0336	2	175	3719	3	430	5.3199	2018.67	143.333	1.7733
1241	reck, m.	-0.281	-0.2882	1	175	1233	3	1041	9.4686	2018.67	347	3.1562
1242	reck, martin	-0.3697	-0.4185	1	176	8006	8	6986	15.9004	2017.88	873.25	1.9875
1257	ribas, antoni	1.0095	-0.2889	2	176	9871	8	4082	7.1811	2016.88	510.25	0.8976
1262	rini, brian i.	0.343	0.2849	3	175	2429	3	644	0.3713	2015.5	214.667	0.1238
1267	rittmeyer, achim	-0.925	-0.5305	1	176	7714	7	2710	11.8559	2017.71	387.143	1.6937
1272	robert, caroline	0.9379	-0.2085	2	176	15515	13	6085	11.0224	2016.85	468.077	0.8479
1274	robinson, andrew g.	-0.2537	-0.5553	1	175	4024	3	3105	8.9836	2017.33	1035	2.9945
1275	rodriguez-abreu, delvys	-0.3924	-0.6526	1	175	5724	5	3188	13.1485	2018.2	637.6	2.6297
1282	rordorf, tamara	-0.4695	0.4314	3	171	2448	3	147	2.1886	2018.33	49	0.7295
1294	rutkowski, piotr	1.0407	-0.0337	2	155	2851	3	281	3.2576	2018	93.6667	1.0859
1298	ryu, min-hee	-0.567	0.6384	4	176	6313	5	627	5.8314	2018.8	125.4	1.1663
1300	saba, nabil f.	-0.0329	0.589	3	176	7953	7	273	3.5551	2018.43	39	0.5079
1322	sandler, alan	-0.9821	-0.4648	1	170	6798	6	2701	11.7779	2017.67	450.167	1.963
1326	satoh, taroh	-0.588	0.6992	4	175	4324	3	435	4.0209	2019	145	1.3403
1329	schachter, jacob	1.264	-0.2417	2	176	6753	6	3000	5.9817	2017.17	500	0.997
1330	schadendorf, dirk	0.8426	-0.1975	2	175	9474	8	533	4.8976	2017.5	66.625	0.6122
1338	schmid, peter	-0.7517	-0.7646	1	102	439	3	21	7.9083	2019.67	7	2.6361
1353	sequist, lecia v.	-0.4993	-0.6189	1	171	2971	3	699	3.0796	2017.67	233	1.0265
1397	smylie, michael	0.9892	-0.0568	2	170	4371	4	389	4.1937	2018	97.25	1.0484
1414	spigel, david r.	0.0156	-0.0625	1	176	1852	3	3763	4.9843	2018.33	1254.33	1.6614
1427	stevenson, james p.	-0.4915	-0.6048	1	171	2971	3	699	3.0796	2017.67	233	1.0265
1459	tafreshi, ali	-0.2712	-0.6088	1	175	4645	4	3111	11.7109	2018	777.75	2.9277
1461	tahara, makoto	-0.2547	0.4494	3	175	8402	7	287	3.2654	2018.14	41	0.4665
1475	tamura, takao	-0.5838	0.7432	4	175	4324	3	435	4.0209	2019	145	1.3403
1485	taylor, fiona	0.1238	0.0902	3	175	5724	5	282	1.76	2017.4	56.4	0.352
1498	tomita, yoshihiko	0.2956	0.568	3	167	2346	5	25	0.7378	2019.2	5	0.1476
1505	tsuda, masahiro	-0.5228	0.7846	4	175	4324	3	435	4.0209	2019	145	1.3403
1514	uemura, hirotsugu	0.2838	0.58	3	167	2262	4	24	0.2832	2019	6	0.0708
1553	vicente, david	-0.3771	-0.3961	1	152	1422	3	15	4.3624	2019.67	5	1.4541
1561	vokes, everett e.	-0.1295	0.4059	3	176	6615	6	3995	3.8191	2017.67	665.833	0.6365
1565	von pawel, joachim	-0.9355	-0.4907	1	175	5027	4	1492	7.86	2017.75	373	1.965
1569	wagstaff, john	0.7926	0.1412	2	173	2906	3	332	2.5148	2017.33	110.667	0.8383
1587	waxman, ian m.	0.3633	0.2907	3	173	3013	3	720	0.7597	2016	240	0.2532
1590	weber, jeffrey s.	0.7047	-0.0195	2	171	4320	3	1263	1.4227	2015.67	421	0.4742
1607	wolchok, jedd d.	0.9277	0.0305	2	172	5824	5	3218	4.4096	2016	643.6	0.8819
1611	worden, francis	-0.1413	0.5099	3	175	4778	4	235	1.8356	2018	58.75	0.4589
1627	yang, james chih-hsin	-0.5047	-0.5773	1	171	3050	4	718	3.9393	2018	179.5	0.9848
1633	yao, masahiro	0.2525	0.5652	3	167	2002	3	24	0.2832	2018.67	8	0.0944
1637	yeh, kun-huei	-0.5621	0.7162	4	175	4324	3	435	4.0209	2019	145	1.3403
1648	yoshikawa, takaki	-0.6284	0.667	4	176	4889	4	440	4.2472	2019	110	1.0618
1662	zhang, jin	-0.431	-0.4102	1	176	4238	3	320	11.2284	2018.33	106.667	3.7428
1677	zhou, honghong	0.878	-0.3909	2	175	4597	3	2886	3.1061	2016.67	962	1.0354

## Sheet: Figure 5C
id	label	x	y	cluster	weight<Links>	weight<Total link strength>	weight<Documents>	weight<Citations>	weight<Norm. citations>	score<Avg. pub. year>	score<Avg. citations>	score<Avg. norm. citations>
830	brigham & womens hosp	-0.1082	-0.9097	1	56	901066	215	21122	483.474	2016.32	98.2419	2.2487
831	bristol myers squibb	-0.9191	0.1312	1	56	531316	103	13069	431.829	2017.74	126.883	4.1925
995	capital med univ	0.7284	-0.2187	2	56	298602	93	994	44.8106	2018.3	10.6882	0.4818
1227	china med univ	0.7596	0.5534	2	56	297680	96	1684	89.9109	2018.24	17.5417	0.9366
1240	chinese acad med sci	0.5741	0.3568	2	56	354178	112	1306	94.7196	2017.71	11.6607	0.8457
1243	chinese acad sci	0.7895	-0.4585	2	56	420442	131	2765	172.446	2017.75	21.1069	1.3164
1509	columbia univ	-0.7949	-0.3508	1	56	524721	109	10184	319.012	2018	93.4312	2.9267
1850	dana farber canc inst	-0.3691	-0.3846	1	56	1689117	363	49355	1213.75	2017.09	135.964	3.3437
2037	duke univ	-0.5167	0.5381	1	56	457315	112	8828	273.859	2017.68	78.8214	2.4452
2121	emory univ	-0.5469	-0.7346	1	56	381341	104	11707	293.036	2017	112.567	2.8177
2423	fudan univ	0.7707	0.2387	2	56	523339	205	2669	135.164	2018.03	13.0195	0.6593
2528	genentech inc	-0.2488	0.7779	1	56	497513	106	13546	462.807	2017.86	127.793	4.3661
2579	german canc res ctr	-0.3858	-0.7399	1	56	500556	124	5459	177.001	2017.65	44.0242	1.4274
2756	gustave roussy	-0.6617	0.7307	1	56	400010	85	7464	283.687	2017.8	87.8118	3.3375
2785	h lee moffitt canc ctr & res inst	-0.7818	0.5057	1	56	531237	121	8176	297.952	2017.49	67.5702	2.4624
2858	harvard med sch	-0.2746	-0.1081	1	56	1285386	314	11986	587.763	2018.03	38.172	1.8719
2866	harvard univ	0.5291	-0.7984	2	56	666525	156	25876	319.368	2014.08	165.872	2.0472
3377	huazhong univ sci & technol	0.9253	-0.2647	2	56	301270	106	1590	67.4589	2016.83	15	0.6364
3593	inserm	0.0325	0.3189	1	56	526877	143	11080	240.766	2016.63	77.4825	1.6837
4150	johns hopkins univ	0.3168	-0.2152	2	56	1229746	276	35928	626.963	2016.26	130.174	2.2716
4439	kyushu univ	0.3809	0.8053	2	56	474855	103	2277	61.8986	2017.51	22.1068	0.601
4761	massachusetts gen hosp	-0.4613	0.1485	1	56	1008219	212	17326	554.204	2017.51	81.7264	2.6142
4800	mayo clin	0.5559	-0.365	2	56	797381	229	27899	434.692	2015.66	121.83	1.8982
4894	mem sloan kettering canc ctr	-0.5984	-0.1578	1	56	1690889	358	49748	1278.6	2017.43	138.961	3.5715
4905	merck & co inc	-0.4556	0.7398	1	56	637005	127	16466	604.605	2017.79	129.654	4.7607
5134	nanjing med univ	0.8242	0.3829	2	56	182847	87	908	63.2362	2018.11	10.4368	0.7269
5179	natl canc ctr	0.0244	0.8722	1	56	593022	145	6689	238.729	2017.99	46.131	1.6464
5369	nci	-0.0267	-0.7234	1	56	809101	221	10374	292.217	2016.79	46.9412	1.3223
5534	northwestern univ	-0.3626	0.3759	1	56	351155	93	2417	135.301	2017.96	25.9892	1.4548
5572	nyu	-0.7028	0.3468	1	56	432859	104	6400	283.957	2017.87	61.5385	2.7304
5600	ohio state univ	-0.1479	0.5093	1	56	391269	116	11598	309.076	2017.59	99.9828	2.6644
5867	peking univ	0.8241	-0.0273	2	56	322636	108	1423	97.7082	2018.24	13.1759	0.9047
6622	seoul natl univ	0.3886	0.6508	2	56	603590	148	9221	313.988	2017.72	62.3041	2.1215
6681	shanghai jiao tong univ	0.6072	0.5284	2	56	545000	170	1282	109.632	2018.3	7.5412	0.6449
6864	soochow univ	1.0152	-0.0779	2	56	322419	126	2535	84.61	2016.79	20.119	0.6715
7029	stanford univ	0.2539	-0.7569	1	56	515449	140	13669	357.48	2017.49	97.6357	2.5534
7076	sun yat sen univ	0.6291	0.0854	2	56	781886	209	4279	162.756	2017.93	20.4737	0.7787
7084	sungkyunkwan univ	-0.1367	0.9323	1	56	397564	92	9316	258.53	2018.2	101.261	2.8101
7606	univ calif los angeles	-0.7947	-0.1919	1	56	854187	166	31529	625.326	2017.01	189.934	3.767
7609	univ calif san diego	-0.2813	-0.8731	1	56	290260	86	3337	129.798	2017.27	38.8023	1.5093
7612	univ calif san francisco	-0.6618	0.0479	1	56	654332	151	19183	543.757	2017.14	127.04	3.601
7640	univ chicago	0.1004	-0.4613	1	56	658608	150	16240	446.305	2016.73	108.267	2.9754
7679	univ colorado	0.2048	0.7931	2	56	389641	93	2847	137.013	2017.4	30.6129	1.4733
8053	univ melbourne	-0.1541	-0.5454	1	56	364157	100	3891	193.735	2017.28	38.91	1.9373
8059	univ michigan	0.277	0.2425	2	56	492508	121	15994	270.102	2017.16	132.182	2.2322
8085	univ n carolina	0.5192	-0.6037	2	56	344296	90	4762	175.333	2017.98	52.9111	1.9481
8179	univ penn	0.1099	-0.8578	1	56	705845	174	22288	480.029	2016.53	128.092	2.7588
8190	univ pittsburgh	0.3254	-0.5265	2	56	628992	172	17408	483.801	2016.97	101.209	2.8128
8288	univ sydney	-0.8955	0.2716	1	56	557972	122	16862	383.827	2017.46	138.213	3.1461
8318	univ texas md anderson canc ctr	-0.0982	0.0988	1	56	1771436	447	31048	996.672	2017.62	69.4586	2.2297
8340	univ toronto	0.0654	0.6342	1	56	373254	88	3626	148.349	2017.63	41.2045	1.6858
8386	univ washington	-0.5583	-0.5177	1	56	564829	135	13824	289.601	2016.98	102.4	2.1452
8500	vanderbilt univ	-0.7486	-0.5155	1	56	477827	105	13419	256.898	2017.42	127.8	2.4466
8617	washington univ	-0.0621	-0.2676	1	56	336318	88	9351	194.042	2017.23	106.261	2.205
8635	weill cornell med coll	-0.9973	-0.1029	1	56	607125	125	16414	409.418	2017.62	131.312	3.2753
8760	yale univ	0.2427	-0.0002	2	56	803158	171	32092	532.976	2016.76	187.673	3.1168
8841	zhejiang univ	0.9772	0.1382	2	56	221938	85	993	77.4287	2017.39	11.6824	0.9109

## Sheet: Figure 5D
id	label	x	y	cluster	weight<Links>	weight<Total link strength>	weight<Documents>	weight<Citations>	weight<Norm. citations>	score<Avg. pub. year>	score<Avg. citations>	score<Avg. norm. citations>
9	aichi canc ctr hosp	0.8388	0.4855	2	35	9215	12	2631	23.3345	2018.42	219.25	1.9445
12	aix marseille univ	-0.0652	0.731	2	35	10000	16	1701	20.6708	2018.38	106.312	1.2919
36	astrazeneca	0.4285	-0.0487	2	35	4891	11	183	5.0502	2019.1	16.6364	0.4591
74	bristol myers squibb	-0.0743	-0.6201	3	35	17021	29	3675	25.7719	2018.14	126.724	0.8887
149	cleveland clin	-0.6167	-0.2304	1	35	5766	10	1728	15.0173	2017.89	172.8	1.5017
187	dana farber canc inst	-0.3909	0.0834	1	35	19699	28	7596	40.5303	2017.63	271.286	1.4475
196	duke univ	-0.6614	-0.571	1	35	9228	12	3851	11.6025	2017.25	320.917	0.9669
201	emory univ	0.1552	-0.7502	3	35	10399	16	2565	15.3341	2018.31	160.312	0.9584
218	fdn irccs ist nazl tumori	0.4755	-0.5446	3	35	8325	14	1435	16.8636	2018.79	102.5	1.2045
230	fox chase canc ctr	-0.0216	-0.0421	1	35	9017	12	3540	22.22	2017.58	295	1.8517
239	genentech inc	0.3089	0.8203	2	35	9476	18	4628	36.182	2018.35	257.111	2.0101
261	gustave roussy	-0.3721	-0.3936	1	35	13381	21	2516	11.0816	2017.85	119.809	0.5277
389	japanese fdn canc res	0.7395	0.2735	2	35	7390	10	860	9.5562	2018.5	86	0.9556
491	mem sloan kettering canc ctr	-0.3331	-0.1877	1	35	21506	35	4918	35.3696	2018	140.514	1.0106
494	merck & co inc	-0.0885	0.3184	1	35	21044	33	4620	39.3008	2018.39	140	1.1909
520	natl canc ctr	0.9564	0.394	2	35	11262	16	3048	10.316	2018.56	190.5	0.6447
521	natl canc ctr hosp east	0.7486	-0.5564	3	35	8334	12	1798	6.1975	2018.25	149.833	0.5165
538	natl taiwan univ hosp	0.6603	-0.104	2	35	7432	10	1230	14.2877	2018.4	123	1.4288
546	netherlands canc inst	-0.852	0.3767	1	35	8725	13	6135	23.5346	2017.69	471.923	1.8104
563	nyu	-0.6201	0.6604	1	35	7210	10	3364	14.8466	2017.1	336.4	1.4847
655	royal marsden hosp	-1.0114	0.119	1	35	7759	10	6245	14.1791	2017.4	624.5	1.4179
658	royal marsden nhs fdn trust	0.004	-0.8498	3	35	6820	10	1025	21.1278	2018.4	102.5	2.1128
685	seoul natl univ	0.9729	0.0759	2	35	9978	16	3016	21.2951	2018.75	188.5	1.3309
718	sungkyunkwan univ	0.6146	0.4767	2	35	14375	22	5790	29.3147	2018.59	263.182	1.3325
771	univ calif los angeles	-0.4345	0.4216	1	35	15458	20	8612	31.1406	2017.75	430.6	1.557
773	univ calif san francisco	-0.7156	0.4723	1	35	14977	21	6519	29.4603	2017.7	310.429	1.4029
852	univ michigan	-0.3675	-0.6879	3	35	9604	14	2762	7.3916	2017.43	197.286	0.528
872	univ penn	-0.7985	-0.0441	1	35	7939	11	2932	11.1055	2017.45	266.546	1.0096
873	univ pittsburgh	0.2453	-0.4837	3	35	11523	15	3938	19.3448	2017.8	262.533	1.2897
890	univ sydney	-0.8155	0.1837	1	35	13859	22	7584	24.9233	2018.09	344.727	1.1329
893	univ texas md anderson canc ctr	0.0753	-0.3377	3	35	9769	17	4384	23.0343	2018.12	257.882	1.355
903	univ ulsan	0.933	-0.158	2	35	9668	14	1921	28.0931	2018.71	137.214	2.0066
922	vall dhebron univ hosp	0.2151	0.4915	2	35	6775	10	3375	9.4419	2018.22	337.5	0.9442
943	weill cornell med coll	-0.9404	-0.2683	1	35	7081	10	973	7.4166	2018	97.3	0.7417
947	westmead hosp	-0.315	0.5404	1	35	10419	16	5319	20.0647	2018.06	332.438	1.254
961	yonsei univ	1.1224	-0.046	2	35	7227	11	671	8.2676	2019.09	61	0.7516

## Sheet: Figure 7A
id	label	x	y	cluster	weight<Links>	weight<Total link strength>	weight<Occurrences>	score<Avg. pub. year>	score<Avg. citations>	score<Avg. norm. citations>
269	acquired-resistance	0.178	0.3729	2	144	693	126	2018.06	24.0159	1.3466
319	activation	-0.6986	-0.1278	1	176	5084	928	2016.63	38.4784	0.8481
421	adenocarcinoma	0.7195	-0.73	3	155	1475	232	2017.74	25.8707	0.8879
563	advanced melanoma	0.6538	0.8597	2	158	1815	258	2017.36	45.4264	1.1012
593	adverse events	0.9222	0.8795	2	121	1269	208	2018.27	16.2163	1.0017
1029	anti-pd-1	0.3364	0.908	2	173	2786	430	2017.43	46.5326	1.1176
1033	anti-pd-1 antibody	0.1516	0.8006	2	158	1179	188	2017.25	92.9628	1.342
1063	anti-pd-l1 antibody	0.2897	0.0529	3	170	2079	316	2017.2	65.3608	1.3779
1161	antibodies	-0.2032	0.72	1	149	1008	168	2017.73	16.744	0.6174
1162	antibody	0.0475	0.3963	2	176	4562	713	2016.98	58.4698	1.1226
1223	antigen	-0.9177	0.5259	1	156	1621	292	2015.5	56.6849	0.8427
1327	antitumor immunity	-0.3665	0.6138	1	171	2035	339	2016.17	85.0531	1.3
1333	antitumor-activity	-0.0249	0.8116	2	141	669	125	2017.31	35.6	1.1488
1369	apoptosis	-0.789	-0.4196	1	161	1393	251	2015.97	38.0996	0.6535
1458	association	0.7431	-0.492	3	169	2011	323	2018.03	18.8978	0.8089
1475	atezolizumab	1.2881	-0.0738	2	139	1459	206	2018.64	10.2282	0.9577
1563	autoimmunity	-0.5682	0.73	1	131	637	106	2015.7	38.3774	0.8138
1668	b7 family	-0.9361	-0.3884	1	160	1790	277	2013.72	137.588	1.1524
1688	b7-h1	-0.5906	-0.7475	1	171	4043	622	2014.97	69.4116	0.8466
1693	b7-h1 expression	-0.1585	-0.6137	3	159	1122	166	2015.9	66.9398	0.8906
1974	biomarker	0.5925	-0.4645	3	164	1540	230	2018.07	16.5783	0.7718
1980	biomarkers	0.6906	0.0517	2	164	1613	256	2018.27	9.9102	0.5932
2045	blockade	-0.0402	0.2659	1	175	9173	1478	2017.22	49.9391	1.054
2193	breast cancer	-0.3034	-0.7971	3	154	1175	186	2017.48	18.8656	0.5357
2210	breast-cancer	-0.0321	-0.3256	3	172	1925	343	2017.18	23.1924	0.7594
2362	cancer	-0.0442	0.0095	1	176	11729	2184	2017.37	32.2102	0.8331
2410	cancer immunotherapy	-0.1009	0.652	2	165	1317	214	2017.64	17.486	0.7935
2478	cancer-immunotherapy	-0.2544	0.5964	1	173	2173	378	2017.25	36.2275	1.0756
2535	carcinoma	0.1328	-0.5878	3	173	4627	739	2017.16	29.3342	0.9241
2903	cd8(+) t-cells	-0.453	0.5019	1	157	1061	181	2016.63	34.9337	0.8026
2986	cell	0.321	-0.2377	2	140	698	125	2018	13.448	0.7625
3023	cell lung-cancer	0.8529	0.118	2	163	3049	480	2017.66	53.7938	1.4227
3104	cells	-0.1562	-0.3408	1	163	3095	593	2017.72	26.4216	0.9136
3219	checkpoint blockade	-0.0313	0.5464	2	170	1741	301	2018.01	26.113	1.1435
3229	checkpoint inhibitor	0.5017	0.5745	2	142	701	106	2018.19	13.0094	0.8151
3238	checkpoint inhibitors	0.8044	0.376	2	159	1359	206	2018.17	12.6796	0.6625
3307	chemotherapy	0.8172	-0.0878	2	175	5904	973	2018.01	35.1562	1.165
3461	chronic viral-infection	-1.0895	0.4562	1	112	676	135	2014.46	85.5704	1.1454
3514	cisplatin	1.0542	-0.0329	2	122	683	122	2018.03	49.918	2.086
3558	classification	0.4114	-0.9256	3	143	851	166	2017.46	35.3193	0.7163
3584	clinical activity	0.5775	0.6633	2	136	948	133	2017.14	147.444	2.3521
3644	clinical-significance	-0.1883	-0.8751	3	155	1504	218	2015.9	65.445	0.79
3818	colorectal cancer	-0.0846	-0.4748	3	148	931	155	2017.6	10.2129	0.4776
3830	colorectal-cancer	0.1058	-0.2553	3	160	1118	197	2017.63	26.6954	0.8042
3835	combination	0.1283	0.5821	2	167	1757	303	2017.66	26.6865	1.0497
4264	ctla-4	-0.2755	0.8467	1	167	2227	319	2016.51	45.3292	0.7896
4267	ctla-4 blockade	0.2573	0.7012	2	158	1605	269	2017.43	62.1933	2.21
4622	death-ligand 1	0.3783	-0.8185	3	156	1219	180	2018.06	21.3667	0.9539
4707	dendritic cells	-0.7635	0.3351	1	168	2976	578	2015.81	37.3253	0.7677
4863	differentiation	-1.0541	0.1927	1	152	1072	224	2016.88	36.8705	0.8637
4914	disease	-0.2968	0.2728	1	146	788	158	2016.6	43.3861	0.7455
5038	docetaxel	1.1807	-0.1874	2	167	5281	805	2018.27	28.6435	1.3309
5101	double-blind	0.7263	0.6242	2	130	853	150	2017.62	30.2333	1.3538
5340	effector	-0.9214	0.666	1	113	586	108	2016.6	42.8611	1.2687
5361	efficacy	0.6063	0.4808	2	161	1492	247	2018.31	20.5182	0.8683
5376	egfr	0.8347	-0.6259	3	131	814	131	2017.82	25.5954	0.8215
5860	exhaustion	-1.0486	0.3344	1	149	1323	232	2016.61	49.944	1.168
5908	expression	-0.2714	-0.1086	1	174	13762	2543	2017.18	33.7004	0.9184
6529	gastric cancer	0.0064	-0.8127	3	146	903	151	2018	11.3444	0.587
6620	gene	-0.3748	-0.3918	1	156	829	169	2017.41	46.0473	0.9789
6661	gene-expression	-0.2651	-0.4045	1	147	683	163	2016.68	58.2147	1.2648
6819	glioblastoma	0.0965	0.0945	1	137	816	130	2017.62	16.8769	0.5996
7001	growth	-0.3897	-0.6303	1	156	1129	216	2017.65	17.2454	0.6416
7131	head	0.5111	-0.3081	3	151	1016	178	2018.1	9.9101	0.5676
7284	hepatocellular carcinoma	-0.2264	-0.239	1	150	845	137	2017.39	13.9854	0.5766
7290	hepatocellular-carcinoma	-0.5526	-0.3782	1	141	575	103	2017.17	14.0194	0.6015
7353	heterogeneity	0.6648	-0.619	3	141	800	140	2018.37	15.3929	0.9759
7981	identification	-0.4629	-0.2716	1	156	1083	214	2017.43	28.743	1.0484
8019	ifn-gamma	-0.521	-0.1329	1	168	1654	286	2016.66	24.4161	0.7183
8211	immune cells	-0.0122	-0.5847	3	141	838	135	2017.61	25.8222	0.9122
8221	immune checkpoint	0.0131	-0.1023	3	173	1620	238	2017.94	16.8866	0.671
8224	immune checkpoint blockade	0.2523	0.5588	2	168	1514	253	2018.12	20.4822	1.1429
8237	immune checkpoint inhibitor	0.9734	0.3753	2	149	1107	181	2018.57	10.5193	0.6409
8243	immune checkpoint inhibitors	0.9096	0.6421	2	148	1568	259	2018.5	8.5946	0.746
8268	immune checkpoints	-0.0946	0.0958	1	156	904	137	2017.65	15.8248	0.582
8283	immune escape	0.2537	-0.6667	3	144	778	117	2017.64	17.3162	0.6955
8284	immune evasion	-0.5881	-0.6163	1	141	681	114	2015.66	39.2982	0.606
8445	immune-response	-0.5561	0.4319	1	123	515	106	2016.05	39.1415	0.7992
8448	immune-responses	-0.6551	0.5505	1	137	595	120	2015.52	33.575	0.694
8452	immunity	-0.7787	0.1735	1	170	2251	393	2016.56	33.2926	0.7583
8552	immunohistochemistry	0.6396	-0.8969	3	157	2329	366	2017.74	21.8333	0.7218
8653	immunosuppression	-0.6736	0.1152	1	149	740	127	2017.14	17.8504	0.3894
8684	immunotherapy	0.2048	0.238	2	176	17198	2847	2017.52	30.6765	0.8687
8713	impact	0.4448	-0.7256	3	138	630	108	2018.28	11.287	0.5846
8760	in-vitro	-0.5688	0.1355	1	145	622	132	2015.98	22.9773	0.5579
8763	in-vivo	-0.7287	0.6769	1	147	1206	248	2015.4	56.0847	0.9662
8874	induction	-0.962	-0.0062	1	158	1214	228	2015.78	34.0658	0.818
8894	infection	-0.8861	0.097	1	155	1022	197	2016.37	25.5127	0.6873
8914	infiltrating lymphocytes	-0.071	-0.1965	3	152	929	157	2016.74	28.293	0.7383
8923	infiltration	-0.0565	-0.7346	3	147	903	141	2017.7	24.3688	0.7523
8931	inflammation	-0.6548	-0.3391	1	171	1620	301	2017.14	33.4518	0.825
8984	inhibition	-0.4146	-0.1112	1	165	1367	252	2017.43	26.1111	1.0003
8999	inhibitors	0.6561	-0.0888	2	142	920	169	2018.48	12.1183	0.8515
9125	interferon-gamma	-0.5791	-0.0384	1	145	692	122	2015.68	45.2951	0.7001
9371	ipilimumab	0.5373	0.9187	2	175	6298	949	2017.61	41.5353	1.177
9687	landscape	0.4889	0.0756	2	152	1158	207	2018.25	46.3527	2.3888
9878	ligand	-1.0041	-0.1835	1	138	669	117	2015.48	40.9316	0.745
9880	ligand 1 expression	0.5405	-0.7967	3	137	805	124	2017.98	13.7097	0.5268
9896	ligands	-1.0876	0.0425	1	133	679	117	2015.79	80.1368	1.0556
10139	lung cancer	0.8461	-0.3713	3	161	1820	293	2018.03	14.471	0.6517
10165	lung-cancer	0.2487	-0.1187	3	175	2862	459	2017.53	24.3377	0.8136
10249	lymphocytes	-0.6003	-0.2236	1	173	3179	524	2016.58	42.9733	0.9157
10359	macrophages	-0.6486	-0.4856	1	162	1339	235	2017.31	17.4723	0.7087
10464	management	0.7774	0.4916	2	134	841	148	2018.2	14.1892	0.7866
10589	mechanism	-0.8417	-0.3009	1	150	950	161	2016.09	46.3913	0.9667
10590	mechanisms	-0.351	0.1373	1	164	1400	261	2017.42	27.8697	0.9437
10671	melanoma	0.0593	0.6995	2	176	6753	1074	2017.38	35.5102	1.0513
10699	member	-0.93	-0.5886	1	125	700	104	2014.9	72.9615	0.7204
10817	metastasis	-0.2568	-0.6931	3	166	1587	277	2017.81	20.5307	0.6699
10860	metastatic melanoma	0.1786	0.9836	2	164	2900	486	2016.62	58.6584	1.2545
10935	mice	-0.8996	0.4209	1	136	951	183	2015.63	55.4481	0.942
10960	microenvironment	-0.2374	-0.5501	3	172	2501	410	2017.56	27.0366	0.9385
11015	microsatellite instability	0.3524	-0.5786	3	143	1060	200	2018.07	39.545	1.1888
11515	multicenter	1.2544	0.1156	2	158	2843	430	2018.32	25.7581	1.5586
11659	mutations	0.6857	-0.3585	3	159	1692	318	2017.77	35.827	1.0359
12173	nivolumab	0.9202	0.2529	2	176	12270	1936	2018.1	26.906	1.115
12303	non-small cell lung cancer	0.9048	-0.1967	2	163	1895	301	2018.05	12.0199	0.6362
12399	nsclc	0.9786	-0.4512	2	154	1776	271	2018.28	25.2694	1.0042
12588	open-label	1.1667	0.3114	2	167	4496	690	2018.18	28.0348	1.498
12707	outcomes	1.0185	-0.2806	2	127	686	127	2018.52	10.9291	0.9001
12723	ovarian-cancer	-0.3341	-0.2541	3	144	709	114	2016.67	32.5614	0.7663
12739	overexpression	-0.0772	-0.9691	3	135	773	123	2017.46	18.4228	0.496
12988	pathway	-0.5119	-0.5113	1	173	2886	487	2017.06	34.2402	0.8097
12997	pathways	-0.7902	-0.1859	1	142	617	101	2017.7	17.4554	0.9378
13053	pd-1	-0.202	0.4192	1	176	11226	1806	2016.91	35.8383	0.8007
13063	pd-1 blockade	0.299	0.396	2	175	5215	945	2017.97	38.7143	1.4624
13073	pd-1 expression	-0.8913	0.3209	1	133	551	105	2014.73	55.8762	0.9002
13152	pd-l1	0.2453	-0.4804	3	176	12314	1996	2017.73	18.3046	0.6429
13172	pd-l1 expression	0.4311	-0.4694	3	176	4485	735	2018.09	20.0844	0.8535
13318	pembrolizumab	1.0753	0.1958	2	174	7895	1231	2018.25	19.7295	1.0352
13573	phase-i	-0.1507	0.888	2	150	805	135	2016.42	72.4593	1.136
13579	phase-ii	0.6825	0.3056	2	150	867	150	2017.05	46.1067	0.7441
13966	poor-prognosis	0.175	-0.913	3	162	1712	260	2017.45	23.8808	0.7014
14294	prognosis	0.0652	-0.9197	3	172	4005	624	2017.64	15.0128	0.5372
14322	prognostic-factors	0.3067	-0.3584	3	129	582	103	2016.16	50.1942	0.9367
14323	prognostic-significance	0.2337	-0.7964	3	137	691	116	2017.73	14.6638	0.8528
14503	programmed death-1	-0.4565	0.3105	1	169	1544	265	2015.26	54.6528	0.9424
14534	programmed death-ligand 1	0.4811	-0.5904	3	141	753	121	2018.19	11.9669	0.4684
14559	progression	-0.3931	-0.5256	1	171	2046	346	2017.74	18.2832	0.7264
14576	proliferation	-0.7857	-0.5275	1	157	1050	204	2016.52	31.6569	0.5663
14674	protein	-0.7161	-0.6374	1	141	700	141	2017.02	20.6028	0.6572
14943	radiation	0.4474	0.1841	2	143	738	117	2017.84	22.3162	0.9607
15002	radiotherapy	0.5414	0.2856	2	160	1511	243	2017.91	22.251	0.8762
15141	receptor	-0.8318	-0.0374	1	170	2521	443	2016.18	35.7652	0.728
15243	recurrence	0.1249	-0.725	3	132	650	102	2017.7	14.1176	0.5708
15248	recurrent	0.908	-0.0022	2	123	632	107	2018.16	18.7383	1.1911
15349	regulatory t	-0.555	0.872	1	125	696	114	2016.32	54.5263	1.1134
15356	regulatory t-cells	-0.326	0.0266	1	171	2843	478	2016.36	29.4205	0.6083
15395	renal cell carcinoma	0.4646	0.3703	2	123	643	108	2016.81	14.787	0.4789
15412	renal-cell carcinoma	0.0545	0.2036	3	134	595	100	2015.41	57.05	0.9358
15484	resistance	0.1472	-0.0345	2	173	2673	453	2018.11	28.2561	1.2659
15524	responses	-0.7717	0.5196	1	172	3496	608	2016.48	61.1974	1.177
15623	risk	0.094	-0.4567	3	141	644	138	2017.84	17.6232	0.6311
15743	safety	0.3757	0.5392	2	176	6446	986	2017.03	76.5629	1.346
15933	sensitivity	0.5292	-0.0247	2	133	781	138	2018.15	40.942	1.9903
16394	solid tumors	0.3704	0.7419	2	147	1131	188	2017.59	109.431	2.2812
16594	squamous-cell carcinoma	0.6205	-0.2149	3	153	1219	206	2017.88	16.9175	0.8063
16891	suppression	-0.912	-0.145	1	145	750	120	2017.16	22.1833	0.7123
16902	suppressor-cells	-0.4528	0.1935	1	160	1411	237	2016.91	33.8861	0.836
16946	survival	0.4315	-0.223	3	176	8231	1370	2017.65	31.8365	0.9354
17123	t cells	-0.7169	0.0098	1	151	799	123	2016.69	15.2927	0.4024
17229	t-cells	-0.196	-0.0203	1	173	6721	1152	2016.87	46.5677	0.9439
17318	targeted therapy	0.7236	0.2032	2	135	637	107	2017.56	11.5981	0.4784
17478	tgf-beta	-0.6001	0.2494	1	144	601	112	2016.49	22.9643	0.6023
17565	therapy	0.3112	0.2563	2	176	6170	1094	2017.71	46.2761	1.4023
17674	tim-3	-0.6929	0.4156	1	146	867	142	2017.14	26.7465	0.6473
17825	tolerance	-0.9394	0.2126	1	160	1412	240	2015.58	57.1042	0.944
18105	trial	0.9334	0.519	2	156	1395	233	2017.37	57.1931	1.4109
18202	tumor	-0.1604	0.248	1	173	2351	410	2017.04	40.878	0.8632
18330	tumor microenvironment	-0.2089	0.1266	1	174	2625	427	2017.66	18.007	0.693
18426	tumor-associated macrophages	-0.4633	-0.7186	1	139	828	146	2017.86	20.1575	0.7736
18442	tumor-cells	-0.366	0.3538	1	149	1032	181	2015.61	45.2486	0.7942
18477	tumor-infiltrating lymphocytes	0.162	-0.3594	3	175	3581	568	2017.3	28.6514	0.8903
18539	tumors	0.3613	-0.0722	3	169	2283	409	2017.85	35.1198	0.9458
18699	untreated melanoma	0.5271	1.0643	2	129	936	132	2017.01	49.6667	1.1808
18703	up-regulation	-0.4794	0.066	1	162	1405	232	2016.38	41.819	0.7969
18796	vaccine	-0.4372	0.7334	1	133	638	105	2016.75	27.6571	0.6314

## Sheet: Figure 7B
id	label	x	y	cluster	weight<Links>	weight<Total link strength>	weight<Occurrences>	score<Avg. pub. year>	score<Avg. citations>	score<Avg. norm. citations>
1	ability	-0.725	-0.3022	1	165	6515	564	2016.85	42.0372	0.8098
2	activation	-0.791	-0.1935	1	165	15445	1285	2016.9	32.3074	0.8683
3	adverse event	1.2216	-0.4037	2	163	9365	637	2017.95	123.143	3.2163
4	age	0.8367	0.2154	2	165	8968	676	2017.62	23.7751	1.0794
5	antigen	-0.4131	-0.4439	1	165	10700	917	2016.39	45.9389	0.9229
6	antitumor activity	0.1357	-0.5458	2	163	5219	381	2017.37	90.8163	1.7559
7	antitumor immunity	-0.7663	-0.3864	1	164	6493	514	2016.75	53.7996	1.2943
8	apoptosis	-1.0817	0.044	1	164	4970	425	2016.25	38.88	0.6212
9	association	0.3785	0.4884	3	165	14164	1207	2017.6	26.6437	0.9295
10	b cell	-0.6512	0.2744	1	165	4089	355	2016.66	36.7127	0.7316
11	b7 h1	-0.9045	0.314	1	153	2743	232	2011.65	104.53	0.8032
12	baseline	0.7118	-0.1664	2	164	2961	218	2017.86	43.1927	1.4067
13	benefit	0.323	-0.1939	2	165	8899	720	2017.79	36.7306	1.4036
14	biomarker	0.3954	0.2702	3	165	13115	1177	2017.95	25.1113	0.9662
15	blockade	-0.4199	-0.3971	1	165	17494	1435	2016.8	69.7561	1.475
16	cancer cell	-0.6898	0.0937	1	165	9478	872	2017.56	28.7099	0.8716
17	cancer genome atlas	-0.0188	0.564	3	157	2517	227	2018.12	39.185	1.033
18	cancer immunotherapy	-0.4431	-0.5151	1	165	7530	714	2017.58	34.1078	1.1468
19	case	0.4656	0.2718	3	165	17884	1764	2017.63	19.3458	0.6749
20	cd3	-0.2269	0.5612	3	164	4708	374	2017.31	18.1952	0.5872
21	cd4	-0.6185	0.1836	1	165	13044	1003	2016.5	28.1735	0.6497
22	cd8	-0.4905	0.3194	1	165	15105	1191	2017.15	31.6801	0.9008
23	cell	-0.3893	0.1058	1	165	59955	5344	2017.01	36.744	0.8828
24	cell line	-0.867	0.2329	1	163	9105	815	2016.93	37.4393	0.7124
25	checkpoint blockade	-0.1242	-0.4055	1	165	9368	853	2017.96	40.687	1.5791
26	checkpoint inhibitor	0.3349	-0.4356	2	165	5484	498	2017.98	27.2851	0.9117
27	chemotherapy	0.6328	-0.0473	2	165	14364	1225	2017.78	41.4645	1.3203
28	clinical benefit	0.527	-0.3235	2	164	5127	391	2017.62	78.9233	2.0936
29	clinical outcome	0.2848	0.2963	3	165	7403	586	2017.64	27.5273	0.9225
30	clinical trial	0.3833	-0.27	2	165	11304	961	2017.38	31.9875	1.0988
31	cohort	0.6058	0.2921	2	165	12409	981	2017.99	50.3191	1.4966
32	combination therapy	-0.0548	-0.5826	1	164	5271	411	2017.76	43.163	1.2323
33	complete response	1.0465	-0.2409	2	164	4376	306	2017.86	93.3007	1.8946
34	confidence interval	1.0196	0.2469	2	163	4274	326	2017.59	36.9049	1.1723
35	contrast	-0.3555	0.0573	1	165	6189	532	2016.32	45.2707	0.8166
36	correlation	0.0937	0.6067	3	165	12199	1030	2017.54	25.5689	0.7513
37	cycle	0.8124	-0.3831	2	164	5454	404	2017.71	63.7871	2.0822
38	cytokine	-0.9809	-0.1054	1	165	8370	667	2016.22	32.4213	0.6988
39	day	0.4942	-0.4604	2	164	6234	484	2017.51	42.5496	1.1406
40	dendritic cell	-0.982	-0.3532	1	164	6877	552	2016.24	30.4873	0.8363
41	diagnosis	0.5903	0.0769	2	165	5056	488	2017.8	19.8893	0.7975
42	differentiation	-0.6163	0.3823	1	165	5361	445	2016.91	23.373	0.783
43	disease	0.3863	-0.1467	2	165	21980	1887	2017.3	37.4557	1.1345
44	disease progression	0.7975	-0.2312	2	165	6081	419	2017.36	143.768	2.9579
45	dose	0.6454	-0.5747	2	164	8844	637	2017.36	116.777	2.2373
46	drug	0.2699	-0.4254	2	165	7476	699	2017.56	56.628	1.2355
47	egfr	0.5454	0.5362	3	164	4158	348	2017.96	27.773	1.1927
48	expression level	-0.1906	0.4838	3	164	6591	564	2017.41	35.7092	0.8221
49	flow cytometry	-0.6269	0.1321	1	165	8773	682	2017.19	18.8812	0.6276
50	foxp3	-0.3781	0.589	3	163	4780	355	2016.61	31.1662	0.5943
51	function	-0.8774	-0.1412	1	165	17173	1436	2016.53	41.6038	0.9154
52	grade	1.0048	-0.1128	2	165	12105	836	2017.48	105.66	2.6261
53	growth	-0.9688	-0.279	1	163	6117	524	2017.21	37.6336	0.9732
54	hazard ratio	0.966	0.3556	2	164	5206	379	2017.85	117.132	3.1835
55	hcc	-0.393	0.2064	1	160	3304	249	2017.29	23.0442	0.9835
56	hepatocellular carcinoma	-0.3167	0.1773	1	163	3630	278	2017.4	25.7986	1.1488
57	high expression	-0.0763	0.5121	3	164	3576	295	2017.63	24.2068	0.6762
58	high level	-0.4434	0.3369	1	163	4582	373	2016.64	45.2842	1.1909
59	high pd	0.284	0.6307	3	162	2910	241	2017.81	23.1079	0.7553
60	ifn gamma	-1.0847	0.0024	1	164	8047	628	2016.21	33.7325	0.7219
61	ihc	0.2393	0.723	3	164	4984	435	2017.88	21.1816	0.793
62	immune checkpoint inhibitor	0.5277	-0.199	2	165	12926	1161	2018.27	27.3497	1.1449
63	immune evasion	-0.6885	0.3894	1	164	4181	359	2016.79	52.351	1.054
64	immune related adverse event	0.9804	-0.4585	2	159	4763	395	2018.22	19.2886	1.0303
65	immune response	-0.4879	-0.2219	1	165	20280	1724	2016.61	37.1259	0.8711
66	immunity	-0.6835	-0.3509	1	165	10003	829	2016.55	47.7973	1.1796
67	immunohistochemistry	0.1549	0.6913	3	165	16288	1406	2017.54	26.362	0.7348
68	immunosuppression	-0.5998	-0.2785	1	164	4866	396	2017.02	39.7929	1.0909
69	important role	-0.6113	0.3121	1	164	3974	329	2016.37	38.1915	0.7103
70	induction	-0.8795	-0.3242	1	165	5957	483	2016.07	41.5135	0.8782
71	infection	-0.5815	-0.1598	1	165	6583	579	2016.05	42.5579	1.0118
72	inhibition	-0.3509	-0.3477	1	165	15787	1351	2017.37	34.5137	1.0111
73	interaction	-0.4374	-0.0811	1	165	9725	874	2016.59	49.4554	0.9539
74	interferon gamma	-0.9967	0.1273	1	163	3445	265	2015.85	43.5094	1.0421
75	interleukin	-0.8498	-0.1136	1	165	4554	360	2015.67	35.8389	0.7115
76	ipilimumab	0.8957	-0.5255	2	161	4379	343	2017.07	86.3528	1.8595
77	irae	1.0145	-0.4398	2	141	2779	219	2018.27	21.3562	1.1486
78	lymph node	-0.3486	-0.1403	1	163	3907	341	2016.97	27.0528	0.7208
79	mab	-0.5691	-0.5264	1	164	3330	287	2016.16	32.9408	0.7374
80	macrophage	-0.7016	0.3256	1	164	8513	701	2017.45	23.4864	0.9008
81	management	0.7005	-0.3145	2	165	4418	420	2017.75	20.1476	0.8332
82	mechanism	-0.5466	-0.182	1	165	23131	2041	2016.78	43.34	0.957
83	median	1.1562	-0.0448	2	163	7399	499	2017.84	71.3367	2.5309
84	melanoma patient	0.3131	-0.3059	2	162	4020	341	2017.31	37.9003	1.2608
85	metastatic melanoma	0.6221	-0.4635	2	161	4536	387	2017.05	76.7829	1.256
86	mg kg	1.1344	-0.5045	2	152	3608	222	2017.7	92.3108	2.5815
87	model	-0.3601	-0.2733	1	165	22652	1953	2017.4	29.2524	0.8673
88	molecule	-0.7736	0.1453	1	165	14797	1274	2015.97	40.292	0.7031
89	monotherapy	0.5968	-0.506	2	164	6542	481	2018.1	52.9127	2.1106
90	month	1.0704	-0.0862	2	165	17064	1232	2017.93	67.2914	2.0508
91	mouse	-1.0015	-0.4332	1	164	18938	1605	2016.75	38.9396	0.951
92	mouse model	-0.9089	-0.4307	1	163	6912	580	2017.27	33.5362	1.0529
93	multivariate analysis	0.6208	0.6302	3	163	5632	440	2017.45	32.2636	0.71
94	mutation	0.3951	0.3636	3	164	10292	1037	2017.84	44.7059	1.2986
95	nivolumab	1.0082	-0.3108	2	165	10502	894	2017.94	55.3445	1.4747
96	nk cell	-0.7912	-0.4237	1	161	3057	254	2017.17	24.5512	0.7937
97	non small cell lung cancer	0.8047	0.1854	2	165	14618	1202	2017.95	53.272	1.4397
98	nsclc	0.8405	0.2831	2	165	13888	1101	2018	40.8656	1.3371
99	nsclc patient	0.8076	0.4237	2	163	4384	337	2018.2	17.2285	0.7514
100	objective response rate	1.265	-0.211	2	161	4898	309	2018.25	106.175	3.1532
101	outcome	0.5156	0.1181	2	165	18264	1479	2017.76	28.5666	1.125
102	overall survival	0.7446	0.2694	2	165	23044	1748	2017.89	48.2019	1.4785
103	paraffin	0.299	0.7865	3	157	2482	229	2017.17	28.9214	0.6491
104	partial response	1.1894	-0.3161	2	162	4723	315	2017.98	79.5175	1.7486
105	pathway	-0.4015	0.0357	1	165	21561	1912	2016.87	44.602	0.9445
106	patients	0.8436	-0.029	2	164	5161	373	2017.94	49.7105	1.6225
107	pd l1 blockade	-0.5085	-0.4085	1	165	3497	276	2017.33	50.3949	1.3899
108	pd l1 expression	0.1445	0.4372	3	165	26575	2308	2017.73	35.7301	1.0163
109	pembrolizumab	1.0878	-0.2769	2	164	9225	752	2018.08	60.9694	1.9802
110	pfs	1.1738	0.1367	2	159	5460	366	2018.33	19.7568	1.1775
111	phase	0.8316	-0.479	2	165	9232	632	2017.2	133.215	3.2755
112	phenotype	-0.6385	0.2136	1	165	9993	839	2017	28.9213	0.9433
113	predictive biomarker	0.598	0.2536	2	164	3754	330	2017.95	20.8182	1.0088
114	present study	-0.4295	0.4175	1	165	5510	465	2017.13	20.5398	0.4226
115	production	-1.1466	-0.1555	1	164	9698	771	2015.97	39.1038	0.7234
116	prognosis	0.1178	0.457	3	165	16742	1437	2017.66	23.4461	0.7053
117	prognostic value	0.3347	0.7698	3	159	4047	326	2017.71	18.3436	0.515
118	programmed cell death ligand	0.3148	0.4975	3	165	4465	387	2018	22.23	0.8637
119	progression free survival	1.1112	0.0663	2	165	11838	806	2018.12	79.1774	2.2667
120	proliferation	-1.0464	-0.0015	1	165	11476	931	2016.4	37.5521	0.6847
121	radiotherapy	0.4046	-0.1782	2	165	4134	356	2017.86	19.3961	0.7045
122	range	0.8769	-0.0981	2	165	7152	549	2017.59	45.2368	1.4279
123	rate	0.5529	-0.0186	2	165	19565	1589	2017.81	58.3172	1.4521
124	regulation	-0.9492	0.1812	1	164	8241	709	2016.32	37.7193	0.7567
125	regulatory t cell	-0.7221	-0.0214	1	165	7226	533	2016.42	34.7955	0.7396
126	relationship	0.2069	0.5248	3	165	6865	597	2017.58	35.3635	0.8653
127	report	0.4706	-0.2793	2	165	6117	575	2017.41	23.6626	0.6977
128	review	0.8122	-0.3551	2	163	4985	446	2017.07	64.8229	1.8714
129	risk	0.4417	0.0268	2	165	5295	470	2017.31	32.2362	0.9196
130	safety	1.1426	-0.4217	2	160	8774	578	2017.91	109.445	2.7883
131	significance	-0.0774	0.6026	3	165	8985	743	2017.43	30.4939	0.8742
132	significant difference	0.5283	0.4798	3	165	3300	288	2017.52	30.1146	0.9764
133	small cell lung cancer	0.964	0.1694	2	162	4231	334	2018.07	55.1976	1.646
134	solid tumor	0.4196	-0.3675	2	165	7095	550	2017.65	49.6218	1.5248
135	stage	0.2071	0.4475	3	165	11067	926	2017.35	21.4525	0.6496
136	status	0.523	0.3962	3	165	15893	1317	2017.69	34.3622	1.0963
137	suppression	-0.9434	-0.0627	1	164	7556	606	2016.44	39.0149	0.895
138	suppressor cell	-0.8478	-0.3477	1	163	4435	341	2016.93	35.6569	0.8463
139	surgery	0.4018	0.2289	3	165	4241	361	2017.66	18.795	0.6841
140	t cell	-0.6445	-0.1425	1	165	43361	3661	2016.73	40.8227	0.9643
141	t cell activation	-0.7722	-0.2497	1	165	5192	430	2016.24	43.0977	0.8978
142	t cell exhaustion	-0.9548	-0.1663	1	162	3157	253	2016.76	47.9842	1.0987
143	t cell function	-1.0427	-0.1238	1	163	3778	292	2015.95	51.2192	0.9955
144	t cell response	-0.9687	-0.3992	1	165	7496	623	2016.1	48.4125	0.989
145	t lymphocyte	-0.2429	-0.222	1	165	8352	704	2016.86	40.5057	0.951
146	target	-0.4509	0.2601	1	165	13680	1233	2017.14	28.485	0.8146
147	til	-0.1463	0.6792	3	162	5109	381	2017.19	40.4541	0.9855
148	tils	-0.0852	0.7093	3	163	7614	576	2017.58	28.6875	0.8179
149	tim	-0.7653	0.2122	1	164	4292	328	2017.13	33.4512	0.687
150	tissue microarray	0.1255	0.8517	3	155	3149	270	2017.43	28.1852	0.7001
151	tnf alpha	-1.1544	-0.0191	1	160	2926	233	2015.89	23.4292	0.5398
152	total	0.7598	0.3562	2	165	6572	535	2018.06	55.1196	1.4503
153	toxicity	0.868	-0.5282	2	163	9362	724	2017.75	52.0124	1.4872
154	treg	-0.7643	0.045	1	165	5116	366	2016.71	29.4208	0.7476
155	trial	0.9504	-0.2927	2	165	11068	845	2017.59	75.8237	2.2686
156	tumor growth	-0.862	-0.48	1	165	9349	748	2017.51	24.1618	0.8947
157	tumor immunity	-0.8147	-0.0451	1	164	4274	341	2017.19	34.9912	0.9025
158	tumor infiltrating lymphocyte	-0.1245	0.584	3	164	10788	850	2017.38	31.98	0.8406
159	tumor microenvironment	-0.4965	-0.0444	1	165	14959	1237	2017.47	32.6823	0.9431
160	tumor progression	-0.5655	0.0109	1	165	3538	288	2017.03	38.2535	0.8078
161	upregulation	-0.8935	0.1126	1	164	6535	527	2017.22	37.1176	0.8951
162	vaccine	-0.5023	-0.6204	1	163	5433	459	2016.41	35.5294	0.7402
163	vitro	-1.0803	-0.1709	1	163	10518	861	2016.78	36.4762	0.739
164	vivo	-1.1009	-0.2821	1	163	6285	529	2016.9	31.5028	0.8186
165	week	1.0659	-0.4069	2	164	10212	686	2017.66	126.318	3.0274
166	year	0.9081	-0.0636	2	165	12598	971	2017.59	60.2049	1.6101

[truncated: 2 more sheets: Figure 7C, Figure 7D]
